# Supplementary material for: Comparative Transcriptome Analyses Provide New Insights into the Evolution of Divergent Thermal Resistance in Two Eel Gobies
Source: Curr Issues Mol Biol. 2023 Dec 25;46(1):153–70. doi: 10.3390/cimb46010012 (PMC10813846; doi:10.3390/cimb46010012)
Supplement: Supplementary file 1 [file cimb-46-00012-s001.zip]

Archive with 2 entries (2 files):
- Supply_Figures.pdf
- Supply_Tables.xlsx
