# Supplementary material for: Comparative Transcriptome Analyses Provide New Insights into the Evolution of Divergent Thermal Resistance in Two Eel Gobies
Source: Curr Issues Mol Biol. 2023 Dec 25;46(1):153–70. doi: 10.3390/cimb46010012 (PMC10813846; doi:10.3390/cimb46010012)
Supplement: Supplementary file 1 [file cimb-46-00012-s001.zip › Supply_Tables.xlsx]

## Sheet: Table S1
Table S1. Summary of clean RNA-seq reads generated from transcriptome sequencing of three tissues in two eel gobies.
Sample	Raw reads number	Raw reads bases	Clean reads number	Clean reads bases	Error rate	Q20	Q30	GC (%)	Unique mapping (%)
R_L_11_1	42463708	6.37G	41544270	6.23G	0.03	97.45	93.06	47.9	81.73
R_L_11_2	47226030	7.08G	46332366	6.95G	0.03	97.47	93.07	48.1	83.37
R_L_11_3	45567604	6.84G	44425658	6.66G	0.03	97.23	92.5	48.17	82.64
R_B_11_1	45491290	6.82G	44737810	6.71G	0.03	97.15	92.37	46	81.26
R_B_11_2	46259846	6.94G	44705154	6.71G	0.03	97.26	92.73	46.65	82.17
R_B_11_3	47016042	7.05G	45634660	6.85G	0.03	97.36	92.89	46.07	81.58
R_G_11_1	46235616	6.94G	45123576	6.77G	0.03	97.4	92.97	47.21	81.2
R_G_11_2	46484516	6.97G	45524198	6.83G	0.03	97.09	92.27	47.84	81.99
R_G_11_3	45431818	6.81G	44324976	6.65G	0.03	97.31	92.78	47.34	79.89
R_L_15_1	46938368	7.04G	45666190	6.85G	0.03	97.6	93.4	48.02	81.97
R_L_15_2	46196178	6.93G	45215046	6.78G	0.03	97.44	92.99	47.97	82.15
R_L_15_3	47177798	7.08G	45657154	6.85G	0.03	97.47	93.06	48	81.76
R_B_15_1	46227424	6.93G	44897510	6.73G	0.03	97.28	92.73	46.14	81.35
R_B_15_2	42716762	6.41G	41121732	6.17G	0.03	97.14	92.39	45.52	81.22
R_B_15_3	45365882	6.80G	44138560	6.62G	0.03	97.08	92.28	46.33	81.37
R_G_15_1	46876176	7.03G	45636970	6.85G	0.03	97.35	92.86	46.77	80.28
R_G_15_2	45466448	6.82G	44216124	6.63G	0.03	97.11	92.33	47.58	78.25
R_G_15_3	45366730	6.81G	44129280	6.62G	0.03	97.35	92.86	47.2	80.61
R_L_23_1	46474574	6.97G	45195896	6.78G	0.03	97.55	93.25	48.4	78.7
R_L_23_2	43378830	6.51G	42587666	6.39G	0.03	97.5	93.09	47.5	77.73
R_L_23_3	45577888	6.84G	44122542	6.62G	0.03	97.19	92.47	47.72	82.35
R_B_23_1	47980234	7.20G	46342478	6.95G	0.03	97.46	93.11	46.48	82.36
R_B_23_2	46415600	6.96G	44821054	6.72G	0.03	97.34	92.82	46.5	81.9
R_B_23_3	46250302	6.94G	45156310	6.77G	0.03	97.35	92.84	45.26	80.96
R_G_23_1	45284378	6.79G	44243854	6.64G	0.03	97.42	92.98	46.82	79.99
R_G_23_2	44150302	6.62G	42758920	6.41G	0.03	97.32	92.81	47.13	80.51
R_G_23_3	46735160	7.01G	45618862	6.84G	0.03	97.42	92.98	46.42	81.12
L_L_11_1	44878728	6.73G	43230624	6.48G	0.03	97.59	93.3	48.4	81.8
L_L_11_2	47027368	7.05G	46162468	6.92G	0.03	97.42	92.92	48.25	85.26
L_L_11_3	45997374	6.90G	44908488	6.74G	0.03	97.57	93.25	47.71	84.62
L_B_11_1	45743518	6.86G	43919202	6.59G	0.03	97.16	92.47	47.09	84.81
L_B_11_2	43128646	6.47G	41857378	6.28G	0.03	97.11	92.33	46.51	85.02
L_B_11_3	43432998	6.51G	42157302	6.32G	0.03	97.27	92.66	45.78	84.92
L_G_11_1	45460274	6.82G	44134092	6.62G	0.03	97.34	92.82	47.83	83.15
L_G_11_2	45428054	6.81G	43601500	6.54G	0.03	97.35	92.84	47.71	82.78
L_G_11_3	43889790	6.58G	42650476	6.40G	0.03	97.23	92.58	47.59	85.11
L_L_15_1	45391630	6.81G	44190418	6.63G	0.03	97.46	93	47.97	84.78
L_L_15_2	46819076	7.02G	44709740	6.71G	0.03	97.51	93.18	48.53	84.13
L_L_15_3	46142924	6.92G	43292584	6.49G	0.03	97.6	93.35	48.55	83.13
L_B_15_1	45666750	6.85G	43800432	6.57G	0.03	97.23	92.61	46.79	84.01
L_B_15_2	42802056	6.42G	41145856	6.17G	0.03	97.11	92.36	46.16	85.43
L_B_15_3	45768876	6.87G	43378300	6.51G	0.03	97.22	92.61	47.52	83.84
L_G_15_1	44797202	6.72G	43501762	6.53G	0.03	97.14	92.45	47.71	78.06
L_G_15_2	45641192	6.85G	43944532	6.59G	0.03	97.34	92.86	47.5	84.5
L_G_15_3	45372106	6.81G	43644200	6.55G	0.03	97.06	92.26	48.13	82.63
L_L_23_1	42966902	6.45G	41457186	6.22G	0.03	97.41	92.94	47.99	84.59
L_L_23_2	45457618	6.82G	43989168	6.60G	0.03	97.46	93.1	48.78	84.57
L_L_23_3	43545700	6.53G	42255998	6.34G	0.03	97.61	93.41	48.02	83.32
L_B_23_1	42760902	6.41G	41266184	6.19G	0.03	97.12	92.4	45.75	84.71
L_B_23_2	47560086	7.13G	45579604	6.84G	0.03	97.26	92.72	46.41	85.5
L_B_23_3	43483778	6.52G	41345922	6.20G	0.03	97.23	92.57	45.7	83.73
L_G_23_1	42919534	6.44G	41673948	6.25G	0.03	97.21	92.55	47.52	81.32
L_G_23_2	46871536	7.03G	45240788	6.79G	0.03	97.2	92.58	47.81	83.5
L_G_23_3	46338838	6.95G	44155238	6.62G	0.03	97.35	92.89	47.64	83.44
Note: L: O. lacepedii; R: O. rebecca; B: brain; G: gill; L: liver; 11: 11 ℃; 15: 15 ℃; 23: 23 ℃

## Sheet: Table S2
Table S2. The correlation coefficients between the biological replicates of eel gobies.
Sample	R_L_11_1	R_L_11_2	R_L_11_3	R_B_11_1	R_B_11_2	R_B_11_3	R_G_11_1	R_G_11_2	R_G_11_3	R_L_15_1	R_L_15_2	R_L_15_3	R_B_15_1	R_B_15_2	R_B_15_3	R_G_15_1	R_G_15_2	R_G_15_3	R_L_23_1	R_L_23_2	R_L_23_3	R_B_23_1	R_B_23_2	R_B_23_3	R_G_23_1	R_G_23_2	R_G_23_3	L_L_11_1	L_L_11_2	L_L_11_3	L_B_11_1	L_B_11_2	L_B_11_3	L_G_11_1	L_G_11_2	L_G_11_3	L_L_15_1	L_L_15_2	L_L_15_3	L_B_15_1	L_B_15_2	L_B_15_3	L_G_15_1	L_G_15_2	L_G_15_3	L_L_23_1	L_L_23_2	L_L_23_3	L_B_23_1
R_L_11_1	1	0.94	0.938	0.416	0.336	0.345	0.572	0.556	0.562	0.945	0.918	0.942	0.359	0.414	0.341	0.552	0.558	0.55	0.883	0.869	0.904	0.384	0.437	0.425	0.568	0.566	0.577	0.844	0.81	0.833	0.361	0.352	0.36	0.501	0.475	0.491	0.757	0.756	0.785	0.344	0.354	0.314	0.486	0.498	0.466	0.73	0.699	0.728	0.33
R_L_11_2	0.94	1	0.937	0.405	0.34	0.343	0.557	0.563	0.561	0.924	0.914	0.921	0.352	0.41	0.334	0.544	0.56	0.539	0.885	0.869	0.898	0.373	0.423	0.412	0.554	0.556	0.565	0.818	0.779	0.804	0.352	0.344	0.351	0.49	0.466	0.479	0.717	0.715	0.748	0.33	0.34	0.303	0.468	0.48	0.448	0.694	0.658	0.693	0.316
R_L_11_3	0.938	0.937	1	0.41	0.341	0.349	0.563	0.562	0.573	0.933	0.9	0.926	0.357	0.414	0.339	0.547	0.564	0.542	0.866	0.85	0.895	0.377	0.428	0.417	0.558	0.559	0.565	0.828	0.791	0.809	0.359	0.351	0.358	0.496	0.471	0.485	0.725	0.715	0.75	0.338	0.348	0.311	0.472	0.482	0.452	0.693	0.66	0.686	0.323
R_B_11_1	0.416	0.405	0.41	1	0.918	0.938	0.459	0.448	0.449	0.422	0.406	0.413	0.936	0.943	0.93	0.451	0.449	0.462	0.403	0.404	0.408	0.926	0.874	0.912	0.429	0.423	0.441	0.399	0.391	0.392	0.908	0.901	0.907	0.426	0.422	0.43	0.386	0.377	0.379	0.873	0.88	0.857	0.425	0.421	0.413	0.353	0.35	0.341	0.843
R_B_11_2	0.336	0.34	0.341	0.918	1	0.968	0.374	0.376	0.377	0.35	0.346	0.335	0.955	0.916	0.947	0.372	0.381	0.378	0.329	0.313	0.331	0.907	0.804	0.848	0.333	0.341	0.354	0.323	0.317	0.317	0.894	0.893	0.878	0.339	0.344	0.346	0.297	0.297	0.307	0.857	0.842	0.875	0.342	0.322	0.318	0.27	0.27	0.26	0.808
R_B_11_3	0.345	0.343	0.349	0.938	0.968	1	0.382	0.377	0.386	0.358	0.35	0.344	0.961	0.936	0.964	0.382	0.387	0.388	0.337	0.325	0.341	0.922	0.821	0.866	0.345	0.349	0.364	0.332	0.326	0.328	0.909	0.909	0.9	0.35	0.354	0.357	0.312	0.309	0.318	0.869	0.869	0.886	0.354	0.338	0.333	0.283	0.283	0.274	0.826
R_G_11_1	0.572	0.557	0.563	0.459	0.374	0.382	1	0.944	0.959	0.575	0.57	0.545	0.398	0.451	0.376	0.947	0.942	0.948	0.562	0.55	0.567	0.41	0.512	0.457	0.898	0.907	0.906	0.534	0.495	0.514	0.396	0.382	0.392	0.874	0.856	0.872	0.467	0.458	0.463	0.388	0.368	0.337	0.84	0.828	0.791	0.45	0.437	0.434	0.348
R_G_11_2	0.556	0.563	0.562	0.448	0.376	0.377	0.944	1	0.95	0.565	0.564	0.538	0.388	0.45	0.367	0.926	0.944	0.916	0.558	0.549	0.559	0.402	0.505	0.447	0.888	0.901	0.887	0.535	0.499	0.513	0.391	0.378	0.386	0.869	0.844	0.866	0.467	0.459	0.461	0.377	0.36	0.329	0.818	0.815	0.793	0.452	0.437	0.436	0.342
R_G_11_3	0.562	0.561	0.573	0.449	0.377	0.386	0.959	0.95	1	0.573	0.573	0.543	0.395	0.447	0.374	0.946	0.955	0.936	0.562	0.544	0.566	0.402	0.494	0.445	0.888	0.9	0.898	0.53	0.492	0.51	0.39	0.376	0.385	0.854	0.843	0.853	0.457	0.449	0.457	0.375	0.358	0.334	0.816	0.8	0.761	0.439	0.425	0.422	0.337
R_L_15_1	0.945	0.924	0.933	0.422	0.35	0.358	0.575	0.565	0.573	1	0.924	0.954	0.376	0.426	0.356	0.573	0.577	0.562	0.888	0.864	0.91	0.396	0.446	0.434	0.576	0.577	0.587	0.856	0.823	0.846	0.373	0.365	0.372	0.508	0.485	0.5	0.77	0.767	0.804	0.357	0.366	0.331	0.497	0.501	0.472	0.734	0.709	0.732	0.339
R_L_15_2	0.918	0.914	0.9	0.406	0.346	0.35	0.57	0.564	0.573	0.924	1	0.898	0.361	0.419	0.342	0.559	0.584	0.551	0.853	0.818	0.874	0.377	0.427	0.41	0.555	0.562	0.568	0.821	0.78	0.814	0.355	0.346	0.351	0.495	0.473	0.488	0.716	0.719	0.753	0.333	0.339	0.311	0.477	0.476	0.448	0.687	0.671	0.689	0.313
R_L_15_3	0.942	0.921	0.926	0.413	0.335	0.344	0.545	0.538	0.543	0.954	0.898	1	0.36	0.414	0.346	0.541	0.544	0.541	0.894	0.879	0.906	0.386	0.433	0.428	0.558	0.552	0.566	0.862	0.838	0.852	0.365	0.357	0.366	0.49	0.468	0.48	0.796	0.789	0.822	0.352	0.364	0.322	0.482	0.494	0.466	0.753	0.727	0.754	0.338
R_B_15_1	0.359	0.352	0.357	0.936	0.955	0.961	0.398	0.388	0.395	0.376	0.361	0.36	1	0.936	0.967	0.406	0.401	0.409	0.353	0.342	0.357	0.931	0.837	0.884	0.366	0.369	0.385	0.345	0.339	0.341	0.915	0.914	0.908	0.367	0.369	0.375	0.33	0.326	0.335	0.893	0.885	0.899	0.377	0.361	0.356	0.299	0.298	0.289	0.843
R_B_15_2	0.414	0.41	0.414	0.943	0.916	0.936	0.451	0.45	0.447	0.426	0.419	0.414	0.936	1	0.925	0.452	0.457	0.46	0.406	0.413	0.416	0.926	0.864	0.912	0.432	0.423	0.439	0.398	0.388	0.393	0.899	0.898	0.901	0.423	0.418	0.427	0.384	0.374	0.376	0.862	0.885	0.849	0.419	0.421	0.409	0.35	0.347	0.344	0.845
R_B_15_3	0.341	0.334	0.339	0.93	0.947	0.964	0.376	0.367	0.374	0.356	0.342	0.346	0.967	0.925	1	0.381	0.379	0.391	0.336	0.324	0.337	0.93	0.831	0.873	0.346	0.349	0.365	0.331	0.326	0.328	0.918	0.918	0.91	0.35	0.352	0.357	0.318	0.315	0.324	0.89	0.89	0.914	0.36	0.342	0.338	0.288	0.288	0.278	0.838
R_G_15_1	0.552	0.544	0.547	0.451	0.372	0.382	0.947	0.926	0.946	0.573	0.559	0.541	0.406	0.452	0.381	1	0.946	0.96	0.563	0.55	0.566	0.412	0.506	0.458	0.908	0.913	0.923	0.527	0.493	0.513	0.394	0.382	0.392	0.866	0.862	0.872	0.475	0.466	0.47	0.39	0.373	0.343	0.855	0.84	0.801	0.455	0.444	0.442	0.353
R_G_15_2	0.558	0.56	0.564	0.449	0.381	0.387	0.942	0.944	0.955	0.577	0.584	0.544	0.401	0.457	0.379	0.946	1	0.923	0.571	0.551	0.572	0.408	0.503	0.447	0.885	0.905	0.9	0.532	0.491	0.512	0.393	0.379	0.387	0.839	0.823	0.841	0.458	0.451	0.46	0.381	0.36	0.338	0.805	0.785	0.753	0.438	0.423	0.423	0.339
R_G_15_3	0.55	0.539	0.542	0.462	0.378	0.388	0.948	0.916	0.936	0.562	0.551	0.541	0.409	0.46	0.391	0.96	0.923	1	0.548	0.54	0.554	0.418	0.508	0.465	0.896	0.89	0.91	0.521	0.494	0.511	0.403	0.391	0.401	0.879	0.881	0.888	0.481	0.472	0.472	0.4	0.385	0.349	0.872	0.854	0.821	0.46	0.452	0.446	0.363
R_L_23_1	0.883	0.885	0.866	0.403	0.329	0.337	0.562	0.558	0.562	0.888	0.853	0.894	0.353	0.406	0.336	0.563	0.571	0.548	1	0.935	0.922	0.401	0.458	0.441	0.617	0.615	0.618	0.815	0.757	0.779	0.358	0.348	0.356	0.501	0.473	0.488	0.725	0.721	0.759	0.349	0.357	0.319	0.499	0.51	0.478	0.712	0.671	0.714	0.342
R_L_23_2	0.869	0.869	0.85	0.404	0.313	0.325	0.55	0.549	0.544	0.864	0.818	0.879	0.342	0.413	0.324	0.55	0.551	0.54	0.935	1	0.916	0.395	0.464	0.452	0.621	0.611	0.61	0.799	0.746	0.767	0.352	0.345	0.356	0.502	0.47	0.485	0.732	0.715	0.739	0.342	0.363	0.305	0.492	0.524	0.485	0.716	0.671	0.723	0.35
R_L_23_3	0.904	0.898	0.895	0.408	0.331	0.341	0.567	0.559	0.566	0.91	0.874	0.906	0.357	0.416	0.337	0.566	0.572	0.554	0.922	0.916	1	0.398	0.455	0.451	0.61	0.605	0.623	0.811	0.769	0.791	0.358	0.351	0.36	0.502	0.477	0.491	0.735	0.724	0.76	0.348	0.361	0.317	0.498	0.515	0.479	0.71	0.672	0.711	0.343
R_B_23_1	0.384	0.373	0.377	0.926	0.907	0.922	0.41	0.402	0.402	0.396	0.377	0.386	0.931	0.926	0.93	0.412	0.408	0.418	0.401	0.395	0.398	1	0.903	0.942	0.417	0.411	0.425	0.373	0.363	0.364	0.903	0.896	0.895	0.386	0.378	0.388	0.366	0.36	0.366	0.89	0.897	0.888	0.398	0.393	0.384	0.344	0.342	0.334	0.884
R_B_23_2	0.437	0.423	0.428	0.874	0.804	0.821	0.512	0.505	0.494	0.446	0.427	0.433	0.837	0.864	0.831	0.506	0.503	0.508	0.458	0.464	0.455	0.903	1	0.925	0.518	0.533	0.526	0.425	0.406	0.412	0.826	0.816	0.82	0.492	0.459	0.485	0.41	0.399	0.403	0.843	0.82	0.791	0.493	0.493	0.492	0.392	0.384	0.381	0.823
R_B_23_3	0.425	0.412	0.417	0.912	0.848	0.866	0.457	0.447	0.445	0.434	0.41	0.428	0.884	0.912	0.873	0.458	0.447	0.465	0.441	0.452	0.451	0.942	0.925	1	0.474	0.464	0.488	0.409	0.396	0.399	0.864	0.859	0.868	0.433	0.418	0.432	0.407	0.393	0.397	0.868	0.877	0.831	0.443	0.454	0.439	0.381	0.374	0.373	0.873
R_G_23_1	0.568	0.554	0.558	0.429	0.333	0.345	0.898	0.888	0.888	0.576	0.555	0.558	0.366	0.432	0.346	0.908	0.885	0.896	0.617	0.621	0.61	0.417	0.518	0.474	1	0.955	0.948	0.547	0.503	0.522	0.375	0.362	0.375	0.836	0.818	0.829	0.502	0.488	0.489	0.374	0.37	0.321	0.829	0.848	0.793	0.492	0.475	0.483	0.363
R_G_23_2	0.566	0.556	0.559	0.423	0.341	0.349	0.907	0.901	0.9	0.577	0.562	0.552	0.369	0.423	0.349	0.913	0.905	0.89	0.615	0.611	0.605	0.411	0.533	0.464	0.955	1	0.943	0.545	0.495	0.515	0.373	0.359	0.369	0.837	0.807	0.826	0.479	0.47	0.479	0.374	0.357	0.324	0.825	0.826	0.784	0.475	0.457	0.461	0.349
R_G_23_3	0.577	0.565	0.565	0.441	0.354	0.364	0.906	0.887	0.898	0.587	0.568	0.566	0.385	0.439	0.365	0.923	0.9	0.91	0.618	0.61	0.623	0.425	0.526	0.488	0.948	0.943	1	0.545	0.505	0.522	0.386	0.374	0.385	0.836	0.822	0.835	0.499	0.487	0.497	0.391	0.378	0.339	0.845	0.842	0.798	0.485	0.467	0.473	0.367
L_L_11_1	0.844	0.818	0.828	0.399	0.323	0.332	0.534	0.535	0.53	0.856	0.821	0.862	0.345	0.398	0.331	0.527	0.532	0.521	0.815	0.799	0.811	0.373	0.425	0.409	0.547	0.545	0.545	1	0.909	0.927	0.388	0.374	0.384	0.539	0.507	0.521	0.85	0.831	0.873	0.367	0.376	0.336	0.513	0.519	0.496	0.81	0.781	0.808	0.351
L_L_11_2	0.81	0.779	0.791	0.391	0.317	0.326	0.495	0.499	0.492	0.823	0.78	0.838	0.339	0.388	0.326	0.493	0.491	0.494	0.757	0.746	0.769	0.363	0.406	0.396	0.503	0.495	0.505	0.909	1	0.942	0.379	0.375	0.38	0.507	0.499	0.502	0.921	0.913	0.926	0.365	0.377	0.334	0.498	0.5	0.491	0.88	0.862	0.874	0.351
L_L_11_3	0.833	0.804	0.809	0.392	0.317	0.328	0.514	0.513	0.51	0.846	0.814	0.852	0.341	0.393	0.328	0.513	0.512	0.511	0.779	0.767	0.791	0.364	0.412	0.399	0.522	0.515	0.522	0.927	0.942	1	0.379	0.37	0.385	0.52	0.503	0.521	0.892	0.886	0.906	0.363	0.374	0.331	0.507	0.51	0.495	0.864	0.846	0.869	0.349
L_B_11_1	0.361	0.352	0.359	0.908	0.894	0.909	0.396	0.391	0.39	0.373	0.355	0.365	0.915	0.899	0.918	0.394	0.393	0.403	0.358	0.352	0.358	0.903	0.826	0.864	0.375	0.373	0.386	0.388	0.379	0.379	1	0.972	0.972	0.416	0.409	0.416	0.372	0.366	0.372	0.941	0.945	0.937	0.413	0.403	0.401	0.341	0.338	0.329	0.899
L_B_11_2	0.352	0.344	0.351	0.901	0.893	0.909	0.382	0.378	0.376	0.365	0.346	0.357	0.914	0.898	0.918	0.382	0.379	0.391	0.348	0.345	0.351	0.896	0.816	0.859	0.362	0.359	0.374	0.374	0.375	0.37	0.972	1	0.968	0.397	0.401	0.402	0.366	0.359	0.363	0.937	0.945	0.936	0.4	0.391	0.388	0.334	0.332	0.322	0.903
L_B_11_3	0.36	0.351	0.358	0.907	0.878	0.9	0.392	0.386	0.385	0.372	0.351	0.366	0.908	0.901	0.91	0.392	0.387	0.401	0.356	0.356	0.36	0.895	0.82	0.868	0.375	0.369	0.385	0.384	0.38	0.385	0.972	0.968	1	0.411	0.408	0.42	0.378	0.369	0.372	0.935	0.949	0.922	0.412	0.407	0.403	0.345	0.341	0.333	0.903
L_G_11_1	0.501	0.49	0.496	0.426	0.339	0.35	0.874	0.869	0.854	0.508	0.495	0.49	0.367	0.423	0.35	0.866	0.839	0.879	0.501	0.502	0.502	0.386	0.492	0.433	0.836	0.837	0.836	0.539	0.507	0.52	0.416	0.397	0.411	1	0.942	0.959	0.498	0.485	0.48	0.412	0.391	0.347	0.924	0.917	0.906	0.481	0.468	0.463	0.373
L_G_11_2	0.475	0.466	0.471	0.422	0.344	0.354	0.856	0.844	0.843	0.485	0.473	0.468	0.369	0.418	0.352	0.862	0.823	0.881	0.473	0.47	0.477	0.378	0.459	0.418	0.818	0.807	0.822	0.507	0.499	0.503	0.409	0.401	0.408	0.942	1	0.954	0.487	0.479	0.469	0.404	0.389	0.349	0.929	0.904	0.885	0.472	0.466	0.454	0.367
L_G_11_3	0.491	0.479	0.485	0.43	0.346	0.357	0.872	0.866	0.853	0.5	0.488	0.48	0.375	0.427	0.357	0.872	0.841	0.888	0.488	0.485	0.491	0.388	0.485	0.432	0.829	0.826	0.835	0.521	0.502	0.521	0.416	0.402	0.42	0.959	0.954	1	0.494	0.485	0.477	0.414	0.394	0.353	0.934	0.911	0.901	0.479	0.47	0.462	0.374
L_L_15_1	0.757	0.717	0.725	0.386	0.297	0.312	0.467	0.467	0.457	0.77	0.716	0.796	0.33	0.384	0.318	0.475	0.458	0.481	0.725	0.732	0.735	0.366	0.41	0.407	0.502	0.479	0.499	0.85	0.921	0.892	0.372	0.366	0.378	0.498	0.487	0.494	1	0.944	0.941	0.38	0.394	0.336	0.52	0.524	0.519	0.913	0.908	0.911	0.374
L_L_15_2	0.756	0.715	0.715	0.377	0.297	0.309	0.458	0.459	0.449	0.767	0.719	0.789	0.326	0.374	0.315	0.466	0.451	0.472	0.721	0.715	0.724	0.36	0.399	0.393	0.488	0.47	0.487	0.831	0.913	0.886	0.366	0.359	0.369	0.485	0.479	0.485	0.944	1	0.935	0.369	0.388	0.333	0.503	0.513	0.505	0.914	0.921	0.915	0.364
L_L_15_3	0.785	0.748	0.75	0.379	0.307	0.318	0.463	0.461	0.457	0.804	0.753	0.822	0.335	0.376	0.324	0.47	0.46	0.472	0.759	0.739	0.76	0.366	0.403	0.397	0.489	0.479	0.497	0.873	0.926	0.906	0.372	0.363	0.372	0.48	0.469	0.477	0.941	0.935	1	0.374	0.384	0.35	0.5	0.494	0.493	0.888	0.881	0.891	0.359
L_B_15_1	0.344	0.33	0.338	0.873	0.857	0.869	0.388	0.377	0.375	0.357	0.333	0.352	0.893	0.862	0.89	0.39	0.381	0.4	0.349	0.342	0.348	0.89	0.843	0.868	0.374	0.374	0.391	0.367	0.365	0.363	0.941	0.937	0.935	0.412	0.404	0.414	0.38	0.369	0.374	1	0.951	0.938	0.438	0.422	0.427	0.344	0.342	0.333	0.923
L_B_15_2	0.354	0.34	0.348	0.88	0.842	0.869	0.368	0.36	0.358	0.366	0.339	0.364	0.885	0.885	0.89	0.373	0.36	0.385	0.357	0.363	0.361	0.897	0.82	0.877	0.37	0.357	0.378	0.376	0.377	0.374	0.945	0.945	0.949	0.391	0.389	0.394	0.394	0.388	0.384	0.951	1	0.935	0.41	0.416	0.405	0.36	0.358	0.351	0.934
L_B_15_3	0.314	0.303	0.311	0.857	0.875	0.886	0.337	0.329	0.334	0.331	0.311	0.322	0.899	0.849	0.914	0.343	0.338	0.349	0.319	0.305	0.317	0.888	0.791	0.831	0.321	0.324	0.339	0.336	0.334	0.331	0.937	0.936	0.922	0.347	0.349	0.353	0.336	0.333	0.35	0.938	0.935	1	0.373	0.346	0.352	0.306	0.306	0.293	0.884
L_G_15_1	0.486	0.468	0.472	0.425	0.342	0.354	0.84	0.818	0.816	0.497	0.477	0.482	0.377	0.419	0.36	0.855	0.805	0.872	0.499	0.492	0.498	0.398	0.493	0.443	0.829	0.825	0.845	0.513	0.498	0.507	0.413	0.4	0.412	0.924	0.929	0.934	0.52	0.503	0.5	0.438	0.41	0.373	1	0.936	0.926	0.497	0.491	0.478	0.392
L_G_15_2	0.498	0.48	0.482	0.421	0.322	0.338	0.828	0.815	0.8	0.501	0.476	0.494	0.361	0.421	0.342	0.84	0.785	0.854	0.51	0.524	0.515	0.393	0.493	0.454	0.848	0.826	0.842	0.519	0.5	0.51	0.403	0.391	0.407	0.917	0.904	0.911	0.524	0.513	0.494	0.422	0.416	0.346	0.936	1	0.938	0.502	0.493	0.49	0.398
L_G_15_3	0.466	0.448	0.452	0.413	0.318	0.333	0.791	0.793	0.761	0.472	0.448	0.466	0.356	0.409	0.338	0.801	0.753	0.821	0.478	0.485	0.479	0.384	0.492	0.439	0.793	0.784	0.798	0.496	0.491	0.495	0.401	0.388	0.403	0.906	0.885	0.901	0.519	0.505	0.493	0.427	0.405	0.352	0.926	0.938	1	0.5	0.496	0.484	0.395
L_L_23_1	0.73	0.694	0.693	0.353	0.27	0.283	0.45	0.452	0.439	0.734	0.687	0.753	0.299	0.35	0.288	0.455	0.438	0.46	0.712	0.716	0.71	0.344	0.392	0.381	0.492	0.475	0.485	0.81	0.88	0.864	0.341	0.334	0.345	0.481	0.472	0.479	0.913	0.914	0.888	0.344	0.36	0.306	0.497	0.502	0.5	1	0.937	0.937	0.357
L_L_23_2	0.699	0.658	0.66	0.35	0.27	0.283	0.437	0.437	0.425	0.709	0.671	0.727	0.298	0.347	0.288	0.444	0.423	0.452	0.671	0.671	0.672	0.342	0.384	0.374	0.475	0.457	0.467	0.781	0.862	0.846	0.338	0.332	0.341	0.468	0.466	0.47	0.908	0.921	0.881	0.342	0.358	0.306	0.491	0.493	0.496	0.937	1	0.932	0.352
L_L_23_3	0.728	0.693	0.686	0.341	0.26	0.274	0.434	0.436	0.422	0.732	0.689	0.754	0.289	0.344	0.278	0.442	0.423	0.446	0.714	0.723	0.711	0.334	0.381	0.373	0.483	0.461	0.473	0.808	0.874	0.869	0.329	0.322	0.333	0.463	0.454	0.462	0.911	0.915	0.891	0.333	0.351	0.293	0.478	0.49	0.484	0.937	0.932	1	0.346
L_B_23_1	0.33	0.316	0.323	0.843	0.808	0.826	0.348	0.342	0.337	0.339	0.313	0.338	0.843	0.845	0.838	0.353	0.339	0.363	0.342	0.35	0.343	0.884	0.823	0.873	0.363	0.349	0.367	0.351	0.351	0.349	0.899	0.903	0.903	0.373	0.367	0.374	0.374	0.364	0.359	0.923	0.934	0.884	0.392	0.398	0.395	0.357	0.352	0.346	1
L_B_23_2	0.301	0.289	0.296	0.845	0.856	0.867	0.321	0.314	0.315	0.313	0.291	0.308	0.875	0.839	0.884	0.327	0.318	0.334	0.313	0.307	0.311	0.897	0.806	0.856	0.323	0.32	0.336	0.32	0.32	0.318	0.918	0.919	0.911	0.335	0.336	0.339	0.331	0.326	0.33	0.928	0.933	0.932	0.359	0.347	0.347	0.313	0.317	0.303	0.939
L_B_23_3	0.362	0.344	0.352	0.813	0.733	0.769	0.397	0.391	0.382	0.37	0.34	0.37	0.781	0.815	0.794	0.4	0.381	0.413	0.373	0.389	0.377	0.841	0.81	0.846	0.418	0.399	0.418	0.389	0.392	0.39	0.867	0.86	0.877	0.435	0.426	0.435	0.42	0.407	0.397	0.873	0.911	0.841	0.452	0.464	0.462	0.404	0.401	0.4	0.907
L_G_23_1	0.474	0.455	0.459	0.385	0.302	0.314	0.821	0.801	0.801	0.481	0.457	0.466	0.336	0.383	0.32	0.838	0.783	0.847	0.498	0.5	0.498	0.372	0.459	0.421	0.862	0.841	0.861	0.496	0.472	0.484	0.372	0.361	0.373	0.888	0.899	0.895	0.487	0.473	0.471	0.385	0.373	0.33	0.922	0.908	0.87	0.49	0.473	0.472	0.372
L_G_23_2	0.48	0.46	0.464	0.39	0.305	0.318	0.818	0.796	0.8	0.487	0.465	0.471	0.34	0.387	0.323	0.837	0.779	0.845	0.502	0.504	0.503	0.375	0.459	0.423	0.857	0.836	0.855	0.502	0.48	0.494	0.376	0.364	0.376	0.881	0.898	0.892	0.496	0.483	0.478	0.387	0.376	0.333	0.921	0.903	0.863	0.498	0.494	0.486	0.372
L_G_23_3	0.462	0.442	0.446	0.379	0.289	0.302	0.806	0.79	0.778	0.465	0.445	0.453	0.324	0.378	0.307	0.816	0.76	0.832	0.479	0.492	0.482	0.363	0.466	0.421	0.839	0.82	0.833	0.486	0.469	0.481	0.365	0.353	0.366	0.888	0.886	0.894	0.49	0.476	0.464	0.383	0.37	0.318	0.917	0.916	0.891	0.494	0.487	0.49	0.37
Note: L: O. lacepedii; R: O. rebecca; B: brain; G: gill; L: liver; 11: 11 ℃; 15: 15 ℃; 23: 23 ℃
[truncated: 5 more columns]

## Sheet: Table S3
Table S3. GO enrichment analysis of the DEGs identified in brain of O. lacepedii exposed to 15 °C compared with control group
GO ID	Description	GeneRatio	BgRatio	P value	P.adjust	Count
GO:0032993	protein-DNA complex	17/479	50/4040	3.16672e-05	0.0040534	17
GO:0050662	coenzyme binding	37/1623	135/11392	4.45307e-05	0.0112655	37
GO:0048037	cofactor binding	64/1623	282/11392	7.5997e-05	0.0112655	64
GO:0000786	nucleosome	16/479	49/4040	9.44942e-05	0.00439883	16
GO:0046982	protein heterodimerization activity	24/1623	77/11392	0.000111172	0.0112655	24
GO:0044815	DNA packaging complex	16/479	50/4040	0.00012406	0.00439883	16
GO:0005694	chromosome	24/479	93/4040	0.000137463	0.00439883	24
GO:0044427	chromosomal part	21/479	79/4040	0.000229417	0.00567949	21
GO:0000785	chromatin	16/479	53/4040	0.000266226	0.00567949	16
GO:0019842	vitamin binding	15/1623	47/11392	0.00159538	0.105153	15
GO:0044446	intracellular organelle part	80/479	498/4040	0.00170248	0.0311311	80
GO:0030170	pyridoxal phosphate binding	13/1623	39/11392	0.00207539	0.105153	13
GO:0070279	vitamin B6 binding	13/1623	39/11392	0.00207539	0.105153	13
GO:0001067	regulatory region nucleic acid binding	9/1623	23/11392	0.00292633	0.111201	9
GO:0044212	transcription regulatory region DNA binding	9/1623	23/11392	0.00292633	0.111201	9
GO:0044428	nuclear part	24/479	117/4040	0.00447413	0.071586	24
GO:0016071	mRNA metabolic process	13/879	45/6514	0.00511282	0.634941	13
GO:0055114	oxidation-reduction process	80/879	453/6514	0.00550076	0.634941	80
GO:0006259	DNA metabolic process	35/879	170/6514	0.00613992	0.634941	35
GO:0051287	NAD binding	10/1623	30/11392	0.00664899	0.196477	10
GO:0004386	helicase activity	13/1623	44/11392	0.00668822	0.196477	13
GO:0022804	active transmembrane transporter activity	28/1623	123/11392	0.00710935	0.196477	28
GO:0006281	DNA repair	17/879	69/6514	0.00874169	0.634941	17
GO:0009116	nucleoside metabolic process	7/879	19/6514	0.0091722	0.634941	7
GO:1901657	glycosyl compound metabolic process	7/879	19/6514	0.0091722	0.634941	7
GO:0031981	nuclear lumen	18/479	86/4040	0.0105398	0.149899	18
GO:0006974	cellular response to DNA damage stimulus	18/879	76/6514	0.0108253	0.634941	18
GO:0006396	RNA processing	27/879	128/6514	0.0109003	0.634941	27
GO:0046983	protein dimerization activity	53/1623	276/11392	0.0130457	0.330491	53
GO:0044281	small molecule metabolic process	50/879	273/6514	0.013279	0.687556	50
GO:0016702	oxidoreductase activity, acting on single donors with incorporation of molecular oxygen, incorporation of two atoms of oxygen	9/1623	29/11392	0.0161984	0.378793	9
GO:0015291	secondary active transmembrane transporter activity	19/1623	81/11392	0.0175711	0.381543	19
GO:0033554	cellular response to stress	18/879	80/6514	0.0182435	0.743984	18
GO:0031974	membrane-enclosed lumen	19/479	98/4040	0.0194372	0.20733	19
GO:0043233	organelle lumen	19/479	98/4040	0.0194372	0.20733	19
GO:0070013	intracellular organelle lumen	19/479	98/4040	0.0194372	0.20733	19
GO:0051213	dioxygenase activity	13/1623	50/11392	0.0202276	0.385529	13
GO:0016701	oxidoreductase activity, acting on single donors with incorporation of molecular oxygen	9/1623	30/11392	0.020291	0.385529	9
GO:0044283	small molecule biosynthetic process	13/879	53/6514	0.0212011	0.743984	13
GO:0006397	mRNA processing	10/879	37/6514	0.0214524	0.743984	10
GO:0006950	response to stress	24/879	117/6514	0.0218314	0.743984	24
GO:0019751	polyol metabolic process	5/879	13/6514	0.0223514	0.743984	5
GO:0015297	antiporter activity	8/1623	26/11392	0.0241093	0.425615	8
GO:0098791	Golgi subcompartment	6/479	20/4040	0.0243399	0.22882	6
GO:0000139	Golgi membrane	5/479	15/4040	0.0250272	0.22882	5
GO:0016831	carboxy-lyase activity	6/1623	17/11392	0.0252009	0.425615	6
GO:0006066	alcohol metabolic process	6/879	18/6514	0.026119	0.802468	6
GO:0006629	lipid metabolic process	35/879	188/6514	0.0276254	0.802468	35
GO:0006364	rRNA processing	5/879	14/6514	0.0309966	0.802468	5
GO:0016072	rRNA metabolic process	5/879	14/6514	0.0309966	0.802468	5
GO:0000228	nuclear chromosome	4/479	11/4040	0.0325817	0.27803	4
GO:0008484	sulfuric ester hydrolase activity	6/1623	18/11392	0.0333619	0.533791	6
GO:0010605	negative regulation of macromolecule metabolic process	8/879	29/6514	0.0337717	0.828296	8
GO:0016741	transferase activity, transferring one-carbon groups	24/1623	116/11392	0.0359984	0.547175	24
GO:0012505	endomembrane system	22/479	126/4040	0.0381484	0.305187	22
GO:0006457	protein folding	8/879	30/6514	0.0407997	0.950634	8
GO:0008081	phosphoric diester hydrolase activity	17/1623	77/11392	0.040893	0.565019	17
GO:0004652	polynucleotide adenylyltransferase activity	4/1623	10/11392	0.0422343	0.565019	4
GO:0003690	double-stranded DNA binding	6/1623	19/11392	0.0430554	0.565019	6
GO:1901615	organic hydroxy compound metabolic process	6/879	20/6514	0.0431288	0.957049	6
GO:0009892	negative regulation of metabolic process	8/879	31/6514	0.0487353	0.964846	8
GO:0006631	fatty acid metabolic process	4/879	11/6514	0.0496916	0.964846	4
GO:0046173	polyol biosynthetic process	4/879	11/6514	0.0496916	0.964846	4

## Sheet: Table S4
Table S4. GO enrichment analysis of the DEGs identified in brain of O. lacepedii exposed to 11 °C compared with control group
GO ID	Description	GeneRatio	BgRatio	P value	P.adjust	Count
GO:0007623	circadian rhythm	9/1589	10/6541	2.26583e-05	0.00593647	9
GO:0048511	rhythmic process	9/1589	10/6541	2.26583e-05	0.00593647	9
GO:0046982	protein heterodimerization activity	38/2868	82/11430	2.31344e-05	0.00779628	38
GO:0031974	membrane-enclosed lumen	38/855	99/4063	4.95117e-05	0.00224453	38
GO:0043233	organelle lumen	38/855	99/4063	4.95117e-05	0.00224453	38
GO:0070013	intracellular organelle lumen	38/855	99/4063	4.95117e-05	0.00224453	38
GO:0046983	protein dimerization activity	101/2868	287/11430	7.25606e-05	0.0122265	101
GO:0005654	nucleoplasm	28/855	68/4063	0.000118275	0.0026392	28
GO:0044451	nucleoplasm part	28/855	68/4063	0.000118275	0.0026392	28
GO:0005694	chromosome	37/855	100/4063	0.000152997	0.0026392	37
GO:0044428	nuclear part	42/855	118/4063	0.000154199	0.0026392	42
GO:0044427	chromosomal part	33/855	86/4063	0.000155247	0.0026392	33
GO:0031981	nuclear lumen	33/855	87/4063	0.000200845	0.003035	33
GO:0032993	protein-DNA complex	23/855	56/4063	0.00049635	0.00675036	23
GO:0000786	nucleosome	22/855	55/4063	0.00100317	0.0124028	22
GO:0008168	methyltransferase activity	42/2868	108/11430	0.00103097	0.115813	42
GO:0044815	DNA packaging complex	22/855	56/4063	0.0013311	0.0150859	22
GO:0032259	methylation	13/1589	24/6541	0.00154903	0.270564	13
GO:0016741	transferase activity, transferring one-carbon groups	43/2868	115/11430	0.00223671	0.188443	43
GO:0055076	transition metal ion homeostasis	7/1589	10/6541	0.00291392	0.381723	7
GO:0000785	chromatin	22/855	59/4063	0.00291509	0.0304963	22
GO:0098687	chromosomal region	8/855	14/4063	0.00331256	0.0321792	8
GO:0008138	protein tyrosine/serine/threonine phosphatase activity	24/2868	58/11430	0.0046756	0.315135	24
GO:0000775	chromosome, centromeric region	7/855	12/4063	0.00520912	0.0472293	7
GO:0045892	negative regulation of transcription, DNA-templated	7/1589	11/6541	0.00633768	0.415118	7
GO:0051253	negative regulation of RNA metabolic process	7/1589	11/6541	0.00633768	0.415118	7
GO:1902679	negative regulation of RNA biosynthetic process	7/1589	11/6541	0.00633768	0.415118	7
GO:1903507	negative regulation of nucleic acid-templated transcription	7/1589	11/6541	0.00633768	0.415118	7
GO:0008173	RNA methyltransferase activity	7/2868	11/11430	0.00769884	0.383171	7
GO:0010629	negative regulation of gene expression	11/1589	22/6541	0.00785682	0.457442	11
GO:0008238	exopeptidase activity	17/2868	39/11430	0.00885596	0.383171	17
GO:0003690	double-stranded DNA binding	10/2868	19/11430	0.00909604	0.383171	10
GO:0031984	organelle subcompartment	20/855	57/4063	0.00964851	0.0820123	20
GO:0043414	macromolecule methylation	9/1589	17/6541	0.0101038	0.529437	9
GO:0140110	transcription regulator activity	123/2868	408/11430	0.010605	0.39512	123
GO:0003723	RNA binding	71/2868	222/11430	0.0117246	0.39512	71
GO:0045934	negative regulation of nucleobase-containing compound metabolic process	7/1589	12/6541	0.0120451	0.533532	7
GO:0010605	negative regulation of macromolecule metabolic process	13/1589	29/6541	0.0122183	0.533532	13
GO:0098791	Golgi subcompartment	9/855	20/4063	0.0137436	0.109949	9
GO:0044431	Golgi apparatus part	13/855	34/4063	0.0161367	0.121922	13
GO:0007167	enzyme linked receptor protein signaling pathway	11/1589	24/6541	0.0171022	0.68935	11
GO:0003700	DNA-binding transcription factor activity	107/2868	357/11430	0.0192622	0.562803	107
GO:0004714	transmembrane receptor protein tyrosine kinase activity	6/2868	10/11430	0.0200405	0.562803	6
GO:0009892	negative regulation of metabolic process	13/1589	31/6541	0.0227387	0.851077	13
GO:0000139	Golgi membrane	7/855	15/4063	0.0234326	0.167728	7
GO:0012505	endomembrane system	36/855	126/4063	0.0259191	0.17625	36
GO:0004713	protein tyrosine kinase activity	8/2868	16/11430	0.027622	0.716048	8
GO:0007169	transmembrane receptor protein tyrosine kinase signaling pathway	6/1589	11/6541	0.0298814	0.985815	6
GO:0004180	carboxypeptidase activity	11/2868	25/11430	0.030295	0.729244	11
GO:0006357	regulation of transcription by RNA polymerase II	12/1589	29/6541	0.0314131	0.985815	12
GO:0016592	mediator complex	10/855	26/4063	0.0318535	0.20629	10
GO:0003684	damaged DNA binding	6/2868	11/11430	0.0348504	0.734036	6
GO:0030291	protein serine/threonine kinase inhibitor activity	6/2868	11/11430	0.0348504	0.734036	6
GO:0008135	translation factor activity, RNA binding	13/2868	32/11430	0.0385931	0.765052	13
GO:0000123	histone acetyltransferase complex	5/855	10/4063	0.0399952	0.247243	5
GO:0005794	Golgi apparatus	14/855	42/4063	0.0431796	0.255323	14
GO:0000278	mitotic cell cycle	8/1589	18/6541	0.0486379	0.985815	8

## Sheet: Table S5
Table S5. GO enrichment analysis of the DEGs identified in gill of O. lacepedii exposed to 15 °C compared with control group
GO ID	Description	GeneRatio	BgRatio	P value	P.adjust	Count
GO:0005856	cytoskeleton	54/780	170/3881	0.000160036	0.0200211	54
GO:0003810	protein-glutamine gamma-glutamyltransferase activity	8/2479	10/11115	0.000175902	0.0580476	8
GO:0018149	peptide cross-linking	8/1434	10/6343	0.000193678	0.0972264	8
GO:0044430	cytoskeletal part	45/780	138/3881	0.000292279	0.0200211	45
GO:0016755	transferase activity, transferring amino-acyl groups	8/2479	11/11115	0.000518209	0.0855045	8
GO:0007010	cytoskeleton organization	35/1434	94/6343	0.000879451	0.210763	35
GO:0003779	actin binding	33/2479	91/11115	0.00165739	0.182313	33
GO:0006270	DNA replication initiation	7/1434	10/6343	0.00185903	0.210763	7
GO:0015629	actin cytoskeleton	31/780	94/3881	0.00204976	0.0936058	31
GO:0006261	DNA-dependent DNA replication	8/1434	13/6343	0.00285514	0.210763	8
GO:0048869	cellular developmental process	14/1434	30/6343	0.00305375	0.210763	14
GO:0016763	transferase activity, transferring pentosyl groups	22/2479	56/11115	0.00305479	0.251994	22
GO:0016791	phosphatase activity	45/2479	139/11115	0.00381809	0.251994	45
GO:0099080	supramolecular complex	13/780	31/3881	0.00442813	0.101109	13
GO:0099081	supramolecular polymer	13/780	31/3881	0.00442813	0.101109	13
GO:0099512	supramolecular fiber	13/780	31/3881	0.00442813	0.101109	13
GO:0006955	immune response	25/1434	67/6343	0.00443402	0.210763	25
GO:0030029	actin filament-based process	19/1434	47/6343	0.00456003	0.210763	19
GO:0030036	actin cytoskeleton organization	19/1434	47/6343	0.00456003	0.210763	19
GO:0010941	regulation of cell death	22/1434	57/6343	0.00461832	0.210763	22
GO:0042981	regulation of apoptotic process	22/1434	57/6343	0.00461832	0.210763	22
GO:0043067	regulation of programmed cell death	22/1434	57/6343	0.00461832	0.210763	22
GO:0004721	phosphoprotein phosphatase activity	39/2479	119/11115	0.00537512	0.274029	39
GO:0003956	NAD(P)+-protein-arginine ADP-ribosyltransferase activity	13/2479	29/11115	0.00581274	0.274029	13
GO:0002376	immune system process	25/1434	69/6343	0.00686415	0.28715	25
GO:0008234	cysteine-type peptidase activity	39/2479	121/11115	0.00732335	0.300534	39
GO:0051287	NAD binding	13/2479	30/11115	0.00819637	0.300534	13
GO:0004869	cysteine-type endopeptidase inhibitor activity	6/2479	10/11115	0.0111079	0.304584	6
GO:0008092	cytoskeletal protein binding	58/2479	197/11115	0.0112149	0.304584	58
GO:0016702	oxidoreductase activity, acting on single donors with incorporation of molecular oxygen, incorporation of two atoms of oxygen	13/2479	31/11115	0.0112853	0.304584	13
GO:0016311	dephosphorylation	38/1434	119/6343	0.0115287	0.445185	38
GO:0005201	extracellular matrix structural constituent	11/2479	25/11115	0.0128308	0.304584	11
GO:0003700	DNA-binding transcription factor activity	93/2479	338/11115	0.0129218	0.304584	93
GO:0050793	regulation of developmental process	9/1434	19/6343	0.015003	0.537965	9
GO:0016701	oxidoreductase activity, acting on single donors with incorporation of molecular oxygen	13/2479	32/11115	0.0152039	0.329659	13
GO:0016788	hydrolase activity, acting on ester bonds	93/2479	341/11115	0.0163829	0.329659	93
GO:0004725	protein tyrosine phosphatase activity	20/2479	57/11115	0.0186638	0.329659	20
GO:0016459	myosin complex	21/780	67/3881	0.0188518	0.368958	21
GO:0042578	phosphoric ester hydrolase activity	61/2479	214/11115	0.0190863	0.329659	61
GO:0016209	antioxidant activity	10/2479	23/11115	0.0191019	0.329659	10
GO:0005996	monosaccharide metabolic process	11/1434	26/6343	0.0196045	0.656096	11
GO:0016491	oxidoreductase activity	123/2479	467/11115	0.0199793	0.329659	123
GO:0006471	protein ADP-ribosylation	13/1434	33/6343	0.0222458	0.673988	13
GO:0042157	lipoprotein metabolic process	12/1434	30/6343	0.0243223	0.673988	12
GO:0001067	regulatory region nucleic acid binding	10/2479	24/11115	0.0263455	0.395183	10
GO:0044212	transcription regulatory region DNA binding	10/2479	24/11115	0.0263455	0.395183	10
GO:0051213	dioxygenase activity	18/2479	52/11115	0.0285464	0.409579	18
GO:0019318	hexose metabolic process	10/1434	24/6343	0.0286951	0.673988	10
GO:0030154	cell differentiation	10/1434	24/6343	0.0286951	0.673988	10
GO:0006470	protein dephosphorylation	20/1434	59/6343	0.0309705	0.673988	20
GO:0046434	organophosphate catabolic process	12/1434	31/6343	0.0317427	0.673988	12
GO:0006979	response to oxidative stress	8/1434	18/6343	0.0327502	0.673988	8
GO:0048037	cofactor binding	76/2479	281/11115	0.0333323	0.458319	76
GO:0065008	regulation of biological quality	33/1434	108/6343	0.0334428	0.673988	33
GO:0006915	apoptotic process	22/1434	67/6343	0.0349077	0.673988	22
GO:0008219	cell death	22/1434	67/6343	0.0349077	0.673988	22
GO:0012501	programmed cell death	22/1434	67/6343	0.0349077	0.673988	22
GO:0016627	oxidoreductase activity, acting on the CH-CH group of donors	12/2479	32/11115	0.0371034	0.458489	12
GO:0017016	Ras GTPase binding	35/2479	118/11115	0.0375487	0.458489	35
GO:0031267	small GTPase binding	35/2479	118/11115	0.0375487	0.458489	35
GO:0005861	troponin complex	7/780	17/3881	0.0382458	0.374262	7
GO:0005865	striated muscle thin filament	7/780	17/3881	0.0382458	0.374262	7
GO:0030016	myofibril	7/780	17/3881	0.0382458	0.374262	7
GO:0030017	sarcomere	7/780	17/3881	0.0382458	0.374262	7
GO:0036379	myofilament	7/780	17/3881	0.0382458	0.374262	7
GO:0043292	contractile fiber	7/780	17/3881	0.0382458	0.374262	7
GO:0044449	contractile fiber part	7/780	17/3881	0.0382458	0.374262	7
GO:0016684	oxidoreductase activity, acting on peroxide as acceptor	9/2479	22/11115	0.0389021	0.458489	9
GO:0140110	transcription regulator activity	101/2479	387/11115	0.0406844	0.46296	101
GO:0050662	coenzyme binding	39/2479	135/11115	0.0433998	0.465141	39
GO:0019842	vitamin binding	16/2479	47/11115	0.0436951	0.465141	16
GO:0015630	microtubule cytoskeleton	14/780	44/3881	0.0443238	0.404824	14
GO:0009116	nucleoside metabolic process	8/1434	19/6343	0.0456573	0.81857	8
GO:1901657	glycosyl compound metabolic process	8/1434	19/6343	0.0456573	0.81857	8
GO:0004713	protein tyrosine kinase activity	7/2479	16/11115	0.0460512	0.474903	7
GO:0033013	tetrapyrrole metabolic process	7/1434	16/6343	0.0491223	0.835505	7

## Sheet: Table S6
Table S6. GO enrichment analysis of the DEGs identified in gill of O. lacepedii exposed to 11 °C compared with control group
GO ID	Description	GeneRatio	BgRatio	P value	P.adjust	Count
GO:0043228	non-membrane-bounded organelle	154/1164	377/3827	3.75521e-06	0.000270375	154
GO:0043232	intracellular non-membrane-bounded organelle	154/1164	377/3827	3.75521e-06	0.000270375	154
GO:0043043	peptide biosynthetic process	85/2053	173/6272	4.25196e-06	0.000847227	85
GO:0006412	translation	84/2053	171/6272	4.89059e-06	0.000847227	84
GO:0034660	ncRNA metabolic process	48/2053	85/6272	4.9353e-06	0.000847227	48
GO:0043604	amide biosynthetic process	86/2053	177/6272	6.58549e-06	0.000847882	86
GO:0006518	peptide metabolic process	85/2053	179/6272	2.25342e-05	0.00223231	85
GO:0006260	DNA replication	27/2053	42/6272	2.60075e-05	0.00223231	27
GO:0043603	cellular amide metabolic process	88/2053	188/6272	3.21986e-05	0.0023689	88
GO:0005840	ribosome	52/1164	107/3827	4.84799e-05	0.00232704	52
GO:1901566	organonitrogen compound biosynthetic process	153/2053	366/6272	0.000112009	0.00721057	153
GO:0001067	regulatory region nucleic acid binding	17/3706	24/11025	0.000213241	0.0364641	17
GO:0044212	transcription regulatory region DNA binding	17/3706	24/11025	0.000213241	0.0364641	17
GO:1990904	ribonucleoprotein complex	59/1164	131/3827	0.000233521	0.00840676	59
GO:0006270	DNA replication initiation	9/2053	10/6272	0.000301084	0.0172287	9
GO:0006399	tRNA metabolic process	37/2053	70/6272	0.00037062	0.0190869	37
GO:0043565	sequence-specific DNA binding	84/3706	184/11025	0.000420871	0.0479793	84
GO:0005694	chromosome	45/1164	96/3827	0.000437315	0.0125947	45
GO:0042254	ribosome biogenesis	17/2053	26/6272	0.000636537	0.0298015	17
GO:0034470	ncRNA processing	25/2053	44/6272	0.00082273	0.0353088	25
GO:0003735	structural constituent of ribosome	52/3706	107/11025	0.000903811	0.0720697	52
GO:0003723	RNA binding	95/3706	217/11025	0.00105365	0.0720697	95
GO:0032259	methylation	16/2053	25/6272	0.00129795	0.0511638	16
GO:0006261	DNA-dependent DNA replication	10/2053	13/6272	0.00139086	0.0511638	10
GO:0016874	ligase activity	39/3706	77/11025	0.00144928	0.075995	39
GO:0003700	DNA-binding transcription factor activity	139/3706	336/11025	0.00155545	0.075995	139
GO:0043038	amino acid activation	23/2053	41/6272	0.00166902	0.0516262	23
GO:0043039	tRNA aminoacylation	23/2053	41/6272	0.00166902	0.0516262	23
GO:0009451	RNA modification	19/2053	32/6272	0.00170417	0.0516262	19
GO:0140101	catalytic activity, acting on a tRNA	32/3706	61/11025	0.00180829	0.0773045	32
GO:0006396	RNA processing	57/2053	126/6272	0.00209154	0.0598413	57
GO:0004812	aminoacyl-tRNA ligase activity	23/3706	41/11025	0.00251511	0.0860167	23
GO:0016875	ligase activity, forming carbon-oxygen bonds	23/3706	41/11025	0.00251511	0.0860167	23
GO:0018149	peptide cross-linking	8/2053	10/6272	0.00296651	0.0804081	8
GO:0006364	rRNA processing	10/2053	14/6272	0.00343968	0.084354	10
GO:0016072	rRNA metabolic process	10/2053	14/6272	0.00343968	0.084354	10
GO:0002161	aminoacyl-tRNA editing activity	8/3706	10/11025	0.00360108	0.102631	8
GO:0003810	protein-glutamine gamma-glutamyltransferase activity	8/3706	10/11025	0.00360108	0.102631	8
GO:0044427	chromosomal part	37/1164	83/3827	0.00412138	0.0989131	37
GO:0140098	catalytic activity, acting on RNA	55/3706	121/11025	0.00432131	0.105651	55
GO:0004713	protein tyrosine kinase activity	11/3706	16/11025	0.00432491	0.105651	11
GO:0140110	transcription regulator activity	154/3706	387/11025	0.00558194	0.127268	154
GO:0006457	protein folding	17/2053	30/6272	0.00577733	0.130871	17
GO:0006418	tRNA aminoacylation for protein translation	20/2053	37/6272	0.00584474	0.130871	20
GO:0016887	ATPase activity	37/3706	78/11025	0.00769085	0.164392	37
GO:0022613	ribonucleoprotein complex biogenesis	18/2053	33/6272	0.00776156	0.16655	18
GO:0003950	NAD+ ADP-ribosyltransferase activity	11/3706	17/11025	0.00854941	0.171994	11
GO:0016755	transferase activity, transferring amino-acyl groups	8/3706	11/11025	0.00930694	0.176832	8
GO:0010629	negative regulation of gene expression	13/2053	22/6272	0.00971395	0.200107	13
GO:0005737	cytoplasm	175/1164	500/3827	0.010241	0.210671	175
GO:0010558	negative regulation of macromolecule biosynthetic process	10/2053	16/6272	0.0138092	0.253991	10
GO:0031327	negative regulation of cellular biosynthetic process	10/2053	16/6272	0.0138092	0.253991	10
GO:2000113	negative regulation of cellular macromolecule biosynthetic process	10/2053	16/6272	0.0138092	0.253991	10
GO:0031981	nuclear lumen	36/1164	86/3827	0.0150489	0.270879	36
GO:0019783	ubiquitin-like protein-specific protease activity	31/3706	66/11025	0.0164515	0.296127	31
GO:0019725	cellular homeostasis	24/2053	50/6272	0.0173237	0.307645	24
GO:0006520	cellular amino acid metabolic process	30/2053	66/6272	0.020471	0.351418	30
GO:0004714	transmembrane receptor protein tyrosine kinase activity	7/3706	10/11025	0.0205922	0.352126	7
GO:0044428	nuclear part	46/1164	117/3827	0.0232353	0.316334	46
GO:0044444	cytoplasmic part	136/1164	389/3827	0.0237579	0.316334	136
GO:0036459	thiol-dependent ubiquitinyl hydrolase activity	30/3706	65/11025	0.0237795	0.369662	30
GO:0101005	ubiquitinyl hydrolase activity	30/3706	65/11025	0.0237795	0.369662	30
GO:0009890	negative regulation of biosynthetic process	10/2053	17/6272	0.0238232	0.372279	10
GO:0007167	enzyme linked receptor protein signaling pathway	13/2053	24/6272	0.0242205	0.372279	13
GO:0016579	protein deubiquitination	27/2053	59/6272	0.0245776	0.372279	27
GO:0070646	protein modification by small protein removal	27/2053	59/6272	0.0245776	0.372279	27
GO:0016879	ligase activity, forming carbon-nitrogen bonds	11/3706	19/11025	0.0255526	0.37766	11
GO:0042157	lipoprotein metabolic process	15/2053	29/6272	0.0261598	0.373888	15
GO:0051082	unfolded protein binding	14/3706	26/11025	0.0265024	0.37766	14
GO:0001522	pseudouridine synthesis	9/2053	15/6272	0.0272184	0.373888	9
GO:0010941	regulation of cell death	26/2053	57/6272	0.0283138	0.373888	26
GO:0042981	regulation of apoptotic process	26/2053	57/6272	0.0283138	0.373888	26
GO:0043067	regulation of programmed cell death	26/2053	57/6272	0.0283138	0.373888	26
GO:0031974	membrane-enclosed lumen	39/1164	98/3827	0.0285579	0.316334	39
GO:0043233	organelle lumen	39/1164	98/3827	0.0285579	0.316334	39
GO:0070013	intracellular organelle lumen	39/1164	98/3827	0.0285579	0.316334	39
GO:0016741	transferase activity, transferring one-carbon groups	48/3706	113/11025	0.0299557	0.409794	48
GO:0006955	immune response	30/2053	68/6272	0.0319882	0.382164	30
GO:0006778	porphyrin-containing compound metabolic process	7/2053	11/6272	0.0348771	0.382164	7
GO:0007169	transmembrane receptor protein tyrosine kinase signaling pathway	7/2053	11/6272	0.0348771	0.382164	7
GO:0045892	negative regulation of transcription, DNA-templated	7/2053	11/6272	0.0348771	0.382164	7
GO:0051130	positive regulation of cellular component organization	7/2053	11/6272	0.0348771	0.382164	7
GO:0051253	negative regulation of RNA metabolic process	7/2053	11/6272	0.0348771	0.382164	7
GO:1902679	negative regulation of RNA biosynthetic process	7/2053	11/6272	0.0348771	0.382164	7
GO:1903507	negative regulation of nucleic acid-templated transcription	7/2053	11/6272	0.0348771	0.382164	7
GO:0008168	methyltransferase activity	45/3706	106/11025	0.0350912	0.428618	45
GO:0042623	ATPase activity, coupled	25/3706	54/11025	0.03554	0.428618	25
GO:0016616	oxidoreductase activity, acting on the CH-OH group of donors, NAD or NADP as acceptor	23/3706	49/11025	0.0360701	0.428618	23
GO:0034061	DNA polymerase activity	8/3706	13/11025	0.0363448	0.428618	8
GO:0000278	mitotic cell cycle	10/2053	18/6272	0.0381526	0.405743	10
GO:0052689	carboxylic ester hydrolase activity	14/3706	27/11025	0.0383578	0.431148	14
GO:0000785	chromatin	24/1164	57/3827	0.039555	0.400379	24
GO:0008173	RNA methyltransferase activity	7/3706	11/11025	0.0403413	0.431148	7
GO:1901682	sulfur compound transmembrane transporter activity	7/3706	11/11025	0.0403413	0.431148	7
GO:0070647	protein modification by small protein conjugation or removal	37/2053	88/6272	0.0410635	0.405743	37
GO:0044446	intracellular organelle part	168/1164	496/3827	0.0417062	0.400379	168
GO:0033013	tetrapyrrole metabolic process	9/2053	16/6272	0.0444587	0.405743	9
GO:0050801	ion homeostasis	9/2053	16/6272	0.0444587	0.405743	9
GO:0055065	metal ion homeostasis	9/2053	16/6272	0.0444587	0.405743	9
GO:0055080	cation homeostasis	9/2053	16/6272	0.0444587	0.405743	9
GO:0098771	inorganic ion homeostasis	9/2053	16/6272	0.0444587	0.405743	9
GO:0006915	apoptotic process	29/2053	67/6272	0.0449075	0.405743	29
GO:0008219	cell death	29/2053	67/6272	0.0449075	0.405743	29
GO:0012501	programmed cell death	29/2053	67/6272	0.0449075	0.405743	29
GO:0005783	endoplasmic reticulum	22/1164	52/3827	0.045027	0.405243	22
GO:0005198	structural molecule activity	64/3706	159/11025	0.0459607	0.46346	64
GO:0016614	oxidoreductase activity, acting on CH-OH group of donors	23/3706	50/11025	0.046075	0.46346	23
GO:0002376	immune system process	30/2053	70/6272	0.0478796	0.425137	30
GO:0050662	coenzyme binding	55/3706	135/11025	0.0487643	0.476497	55

## Sheet: Table S7
Table S7. GO enrichment analysis of the DEGs identified in liver of O. lacepedii exposed to 15 °C compared with control group
GO ID	Description	GeneRatio	BgRatio	P value	P.adjust	Count
GO:0031984	organelle subcompartment	24/597	55/3280	9.63399e-06	0.000855398	24
GO:0012505	endomembrane system	41/597	120/3280	1.51244e-05	0.000855398	41
GO:0042175	nuclear outer membrane-endoplasmic reticulum membrane network	18/597	37/3280	2.10344e-05	0.000855398	18
GO:0008233	peptidase activity	111/1904	404/9833	3.35445e-05	0.0109691	111
GO:0005975	carbohydrate metabolic process	47/1067	142/5614	3.74687e-05	0.00950538	47
GO:0044281	small molecule metabolic process	76/1067	262/5614	3.91974e-05	0.00950538	76
GO:0005783	endoplasmic reticulum	22/597	52/3280	4.09458e-05	0.0010124	22
GO:0005789	endoplasmic reticulum membrane	17/597	36/3280	5.80888e-05	0.0010124	17
GO:0044432	endoplasmic reticulum part	17/597	36/3280	5.80888e-05	0.0010124	17
GO:0098827	endoplasmic reticulum subcompartment	17/597	36/3280	5.80888e-05	0.0010124	17
GO:0016874	ligase activity	29/1904	76/9833	0.000103452	0.0169144	29
GO:0071702	organic substance transport	59/1067	197/5614	0.000110034	0.0177888	59
GO:0016746	transferase activity, transferring acyl groups	30/1904	82/9833	0.000191907	0.0188297	30
GO:0070011	peptidase activity, acting on L-amino acid peptides	104/1904	391/9833	0.000230333	0.0188297	104
GO:0071705	nitrogen compound transport	46/1067	150/5614	0.000344274	0.0343824	46
GO:0019318	hexose metabolic process	12/1067	23/5614	0.000354457	0.0343824	12
GO:0016491	oxidoreductase activity	116/1904	451/9833	0.000432434	0.0282812	116
GO:0006508	proteolysis	102/1067	398/5614	0.000451938	0.0365317	102
GO:0016879	ligase activity, forming carbon-nitrogen bonds	10/1904	18/9833	0.000688055	0.037499	10
GO:0048037	cofactor binding	75/1904	276/9833	0.00086238	0.0402855	75
GO:0005996	monosaccharide metabolic process	12/1067	25/5614	0.000936283	0.0487411	12
GO:0006955	immune response	23/1067	64/5614	0.00102427	0.0487411	23
GO:0044283	small molecule biosynthetic process	20/1067	53/5614	0.0010693	0.0487411	20
GO:0034613	cellular protein localization	37/1067	120/5614	0.00113811	0.0487411	37
GO:0070727	cellular macromolecule localization	37/1067	120/5614	0.00113811	0.0487411	37
GO:0002376	immune system process	23/1067	65/5614	0.00130599	0.0487411	23
GO:0033036	macromolecule localization	54/1067	193/5614	0.00130646	0.0487411	54
GO:0008238	exopeptidase activity	15/1904	36/9833	0.00171881	0.062924	15
GO:0016747	transferase activity, transferring acyl groups other than amino-acyl groups	17/1904	43/9833	0.00173185	0.062924	17
GO:1905368	peptidase complex	13/597	31/3280	0.00174467	0.0266062	13
GO:0008104	protein localization	41/1067	140/5614	0.0019215	0.0605212	41
GO:0003950	NAD+ ADP-ribosyltransferase activity	9/1904	17/9833	0.00201842	0.0660022	9
GO:0015031	protein transport	38/1067	128/5614	0.00212136	0.0605212	38
GO:0015833	peptide transport	38/1067	128/5614	0.00212136	0.0605212	38
GO:0042886	amide transport	38/1067	128/5614	0.00212136	0.0605212	38
GO:0045184	establishment of protein localization	38/1067	129/5614	0.00247118	0.0665845	38
GO:0004175	endopeptidase activity	65/1904	243/9833	0.00279668	0.0831378	65
GO:0006886	intracellular protein transport	32/1067	105/5614	0.00293856	0.0750107	32
GO:0016831	carboxy-lyase activity	9/1904	18/9833	0.00334878	0.0912542	9
GO:0004553	hydrolase activity, hydrolyzing O-glycosyl compounds	19/1904	54/9833	0.00455023	0.111584	19
GO:0006413	translational initiation	9/1067	19/5614	0.00460694	0.111718	9
GO:0016830	carbon-carbon lyase activity	10/1904	22/9833	0.00477731	0.111584	10
GO:0055114	oxidation-reduction process	106/1067	445/5614	0.0049864	0.115162	106
GO:0005839	proteasome core complex	9/597	20/3280	0.00512915	0.0695284	9
GO:0003743	translation initiation factor activity	9/1904	19/9833	0.00528109	0.115128	9
GO:0030246	carbohydrate binding	19/1904	55/9833	0.00571506	0.116802	19
GO:0016053	organic acid biosynthetic process	11/1067	27/5614	0.00729895	0.153913	11
GO:0046394	carboxylic acid biosynthetic process	11/1067	27/5614	0.00729895	0.153913	11
GO:0019842	vitamin binding	16/1904	45/9833	0.0079193	0.135717	16
GO:0004298	threonine-type endopeptidase activity	9/1904	20/9833	0.00797425	0.135717	9
GO:0070003	threonine-type peptidase activity	9/1904	20/9833	0.00797425	0.135717	9
GO:0000502	proteasome complex	10/597	25/3280	0.00874478	0.0969875	10
GO:1905369	endopeptidase complex	10/597	25/3280	0.00874478	0.0969875	10
GO:0016798	hydrolase activity, acting on glycosyl bonds	21/1904	65/9833	0.00896904	0.135717	21
GO:0001871	pattern binding	7/1904	14/9833	0.0096423	0.135717	7
GO:0030247	polysaccharide binding	7/1904	14/9833	0.0096423	0.135717	7
GO:0001067	regulatory region nucleic acid binding	10/1904	24/9833	0.00996087	0.135717	10
GO:0044212	transcription regulatory region DNA binding	10/1904	24/9833	0.00996087	0.135717	10
GO:0009055	electron transfer activity	14/1904	39/9833	0.0115001	0.149032	14
GO:0030176	integral component of endoplasmic reticulum membrane	6/597	12/3280	0.0121268	0.113805	6
GO:0031227	intrinsic component of endoplasmic reticulum membrane	6/597	12/3280	0.0121268	0.113805	6
GO:0005506	iron ion binding	29/1904	100/9833	0.0127433	0.149032	29
GO:0008236	serine-type peptidase activity	33/1904	117/9833	0.0127612	0.149032	33
GO:0017171	serine hydrolase activity	33/1904	117/9833	0.0127612	0.149032	33
GO:1901135	carbohydrate derivative metabolic process	46/1067	178/5614	0.0139187	0.281273	46
GO:0016705	oxidoreductase activity, acting on paired donors, with incorporation or reduction of molecular oxygen	33/1904	118/9833	0.0145117	0.162292	33
GO:0046982	protein heterodimerization activity	23/1904	76/9833	0.0148892	0.162292	23
GO:0006418	tRNA aminoacylation for protein translation	13/1067	37/5614	0.0151007	0.288232	13
GO:0006082	organic acid metabolic process	30/1067	108/5614	0.0160459	0.288232	30
GO:0043436	oxoacid metabolic process	30/1067	108/5614	0.0160459	0.288232	30
GO:0004180	carboxypeptidase activity	9/1904	22/9833	0.0163167	0.172115	9
GO:0019637	organophosphate metabolic process	46/1067	180/5614	0.0169988	0.294444	46
GO:0008009	chemokine activity	10/1904	26/9833	0.0185851	0.180236	10
GO:0042379	chemokine receptor binding	10/1904	26/9833	0.0185851	0.180236	10
GO:0016763	transferase activity, transferring pentosyl groups	15/1904	45/9833	0.0187402	0.180236	15
GO:0051186	cofactor metabolic process	21/1067	71/5614	0.0203218	0.329792	21
GO:0006629	lipid metabolic process	44/1067	173/5614	0.0209068	0.329792	44
GO:0046907	intracellular transport	32/1067	119/5614	0.0210795	0.329792	32
GO:0050662	coenzyme binding	35/1904	130/9833	0.021583	0.201647	35
GO:0030118	clathrin coat	5/597	10/3280	0.0221435	0.182976	5
GO:0044446	intracellular organelle part	101/597	466/3280	0.022497	0.182976	101
GO:0051649	establishment of localization in cell	32/1067	120/5614	0.0236836	0.358955	32
GO:0046906	tetrapyrrole binding	30/1904	109/9833	0.0237347	0.21559	30
GO:0019752	carboxylic acid metabolic process	29/1067	107/5614	0.0245746	0.361172	29
GO:0016829	lyase activity	21/1904	71/9833	0.0250095	0.22049	21
GO:0005044	scavenger receptor activity	19/1904	63/9833	0.026297	0.22049	19
GO:0038024	cargo receptor activity	19/1904	63/9833	0.026297	0.22049	19
GO:0044422	organelle part	101/597	469/3280	0.0267128	0.203685	101
GO:0020037	heme binding	29/1904	106/9833	0.0279338	0.228359	29
GO:0016757	transferase activity, transferring glycosyl groups	46/1904	182/9833	0.0288545	0.230132	46
GO:1901566	organonitrogen compound biosynthetic process	79/1067	342/5614	0.0294623	0.413565	79
GO:0006520	cellular amino acid metabolic process	19/1067	65/5614	0.0298449	0.413565	19
GO:0001664	G protein-coupled receptor binding	10/1904	28/9833	0.0317033	0.24488	10
GO:1901137	carbohydrate derivative biosynthetic process	34/1067	132/5614	0.0328431	0.44247	34
GO:0008135	translation factor activity, RNA binding	11/1904	32/9833	0.0329502	0.24488	11
GO:0008194	UDP-glycosyltransferase activity	11/1904	32/9833	0.0329502	0.24488	11
GO:0043038	amino acid activation	13/1067	41/5614	0.0356639	0.455184	13
GO:0043039	tRNA aminoacylation	13/1067	41/5614	0.0356639	0.455184	13
GO:0000785	chromatin	16/597	56/3280	0.0370307	0.26575	16
GO:0090407	organophosphate biosynthetic process	31/1067	120/5614	0.0387963	0.475884	31
GO:0098588	bounding membrane of organelle	17/597	61/3280	0.0403298	0.265926	17
GO:0051641	cellular localization	37/1067	148/5614	0.04102	0.475884	37
GO:0004812	aminoacyl-tRNA ligase activity	13/1904	41/9833	0.0411047	0.281237	13
GO:0016875	ligase activity, forming carbon-oxygen bonds	13/1904	41/9833	0.0411047	0.281237	13
GO:0051604	protein maturation	5/1067	11/5614	0.0412106	0.475884	5
GO:0070972	protein localization to endoplasmic reticulum	5/1067	11/5614	0.0412106	0.475884	5
GO:0030170	pyridoxal phosphate binding	12/1904	37/9833	0.0412825	0.281237	12
GO:0070279	vitamin B6 binding	12/1904	37/9833	0.0412825	0.281237	12
GO:0098791	Golgi subcompartment	7/597	19/3280	0.0428798	0.265926	7
GO:0004252	serine-type endopeptidase activity	27/1904	101/9833	0.0433134	0.289051	27
GO:0098796	membrane protein complex	34/597	141/3280	0.0435944	0.265926	34
GO:0032993	protein-DNA complex	15/597	53/3280	0.0461158	0.267911	15
GO:0009117	nucleotide metabolic process	27/1067	104/5614	0.0485331	0.533798	27
GO:0006605	protein targeting	6/1067	15/5614	0.0488633	0.533798	6
GO:0052689	carboxylic ester hydrolase activity	9/1904	26/9833	0.0493004	0.303189	9
GO:0006732	coenzyme metabolic process	14/1067	47/5614	0.0495276	0.533798	14

## Sheet: Table S8
Table S8. GO enrichment analysis of the DEGs identified in liver of O. lacepedii exposed to 11 °C compared with control group
GO ID	Description	GeneRatio	BgRatio	P value	P.adjust	Count
GO:0012505	endomembrane system	59/986	119/3285	4.03607e-06	0.00029147	59
GO:0005634	nucleus	187/986	481/3285	4.2242e-06	0.00029147	187
GO:0044428	nuclear part	57/986	117/3285	1.1726e-05	0.000539395	57
GO:0044422	organelle part	181/986	475/3285	2.71128e-05	0.000749268	181
GO:0044446	intracellular organelle part	180/986	472/3285	2.71474e-05	0.000749268	180
GO:0016874	ligase activity	42/3350	76/9841	0.000112166	0.0371271	42
GO:0031974	membrane-enclosed lumen	47/986	98/3285	0.00011331	0.00195459	47
GO:0043233	organelle lumen	47/986	98/3285	0.00011331	0.00195459	47
GO:0070013	intracellular organelle lumen	47/986	98/3285	0.00011331	0.00195459	47
GO:0031981	nuclear lumen	42/986	86/3285	0.000157177	0.00241005	42
GO:0042175	nuclear outer membrane-endoplasmic reticulum membrane network	22/986	37/3285	0.000176969	0.00243822	22
GO:0031984	organelle subcompartment	29/986	54/3285	0.000212019	0.00243822	29
GO:0032993	protein-DNA complex	29/986	54/3285	0.000212019	0.00243822	29
GO:0005783	endoplasmic reticulum	28/986	52/3285	0.00025656	0.00261709	28
GO:0000785	chromatin	30/986	57/3285	0.000265502	0.00261709	30
GO:0005789	endoplasmic reticulum membrane	21/986	36/3285	0.000359961	0.00292204	21
GO:0044432	endoplasmic reticulum part	21/986	36/3285	0.000359961	0.00292204	21
GO:0098827	endoplasmic reticulum subcompartment	21/986	36/3285	0.000359961	0.00292204	21
GO:0000786	nucleosome	28/986	53/3285	0.000390803	0.00299616	28
GO:0044815	DNA packaging complex	28/986	54/3285	0.00058334	0.00423689	28
GO:0016592	mediator complex	16/986	26/3285	0.00081727	0.00563916	16
GO:0008104	protein localization	64/1881	139/5613	0.00127849	0.191456	64
GO:0015031	protein transport	59/1881	127/5613	0.00149516	0.191456	59
GO:0015833	peptide transport	59/1881	127/5613	0.00149516	0.191456	59
GO:0044427	chromosomal part	38/986	83/3285	0.00154413	0.00999982	38
GO:0030176	integral component of endoplasmic reticulum membrane	9/986	12/3285	0.00166664	0.00999982	9
GO:0031227	intrinsic component of endoplasmic reticulum membrane	9/986	12/3285	0.00166664	0.00999982	9
GO:0046982	protein heterodimerization activity	39/3350	77/9841	0.00188025	0.144883	39
GO:0042886	amide transport	59/1881	128/5613	0.00188441	0.191456	59
GO:0045184	establishment of protein localization	59/1881	128/5613	0.00188441	0.191456	59
GO:0019783	ubiquitin-like protein-specific protease activity	33/3350	63/9841	0.00201713	0.144883	33
GO:0005654	nucleoplasm	32/986	68/3285	0.00206073	0.0113752	32
GO:0044451	nucleoplasm part	32/986	68/3285	0.00206073	0.0113752	32
GO:0005694	chromosome	42/986	96/3285	0.00264797	0.0140546	42
GO:0003723	RNA binding	91/3350	210/9841	0.00291724	0.144883	91
GO:0006418	tRNA aminoacylation for protein translation	21/1881	37/5613	0.00299307	0.200542	21
GO:0042254	ribosome biogenesis	16/1881	26/5613	0.0030908	0.200542	16
GO:0070011	peptidase activity, acting on L-amino acid peptides	159/3350	391/9841	0.00311453	0.144883	159
GO:0008610	lipid biosynthetic process	27/1881	51/5613	0.0031653	0.200542	27
GO:0036459	thiol-dependent ubiquitinyl hydrolase activity	32/3350	62/9841	0.00318231	0.144883	32
GO:0101005	ubiquitinyl hydrolase activity	32/3350	62/9841	0.00318231	0.144883	32
GO:0008233	peptidase activity	163/3350	403/9841	0.00359193	0.144883	163
GO:0022613	ribonucleoprotein complex biogenesis	19/1881	33/5613	0.00377039	0.200542	19
GO:0019888	protein phosphatase regulator activity	8/3350	10/9841	0.00393942	0.144883	8
GO:0034613	cellular protein localization	54/1881	119/5613	0.00434244	0.200542	54
GO:0070727	cellular macromolecule localization	54/1881	119/5613	0.00434244	0.200542	54
GO:0033365	protein localization to organelle	16/1881	27/5613	0.00524997	0.222249	16
GO:0004252	serine-type endopeptidase activity	48/3350	103/9841	0.00535718	0.177323	48
GO:0044281	small molecule metabolic process	107/1881	261/5613	0.00579086	0.226289	107
GO:0019842	vitamin binding	23/3350	43/9841	0.0066716	0.198635	23
GO:0071705	nitrogen compound transport	65/1881	150/5613	0.00701102	0.230803	65
GO:0006357	regulation of transcription by RNA polymerase II	17/1881	30/5613	0.00752444	0.230803	17
GO:0006413	translational initiation	12/1881	19/5613	0.00769538	0.230803	12
GO:0006629	lipid metabolic process	73/1881	172/5613	0.00812118	0.230803	73
GO:0050662	coenzyme binding	57/3350	128/9841	0.00844409	0.198635	57
GO:0006605	protein targeting	10/1881	15/5613	0.00878879	0.230803	10
GO:0051649	establishment of localization in cell	53/1881	120/5613	0.00907273	0.230803	53
GO:0070972	protein localization to endoplasmic reticulum	8/1881	11/5613	0.00908672	0.230803	8
GO:0003950	NAD+ ADP-ribosyltransferase activity	11/3350	17/9841	0.00949751	0.198635	11
GO:0005975	carbohydrate metabolic process	62/1881	144/5613	0.00981253	0.234123	62
GO:0019208	phosphatase regulator activity	8/3350	11/9841	0.0101287	0.198635	8
GO:0006886	intracellular protein transport	47/1881	105/5613	0.0101392	0.234123	47
GO:0008236	serine-type peptidase activity	53/3350	119/9841	0.0107818	0.198635	53
GO:0017171	serine hydrolase activity	53/3350	119/9841	0.0107818	0.198635	53
GO:0030170	pyridoxal phosphate binding	19/3350	35/9841	0.0108019	0.198635	19
GO:0070279	vitamin B6 binding	19/3350	35/9841	0.0108019	0.198635	19
GO:0034660	ncRNA metabolic process	39/1881	85/5613	0.0113867	0.238855	39
GO:0051186	cofactor metabolic process	33/1881	70/5613	0.0119237	0.238855	33
GO:0046907	intracellular transport	52/1881	119/5613	0.0123474	0.238855	52
GO:0006508	proteolysis	154/1881	397/5613	0.0126233	0.238855	154
GO:0006366	transcription by RNA polymerase II	24/1881	48/5613	0.0129572	0.238855	24
GO:0055114	oxidation-reduction process	169/1881	440/5613	0.0139973	0.238855	169
GO:0043038	amino acid activation	21/1881	41/5613	0.0141056	0.238855	21
GO:0043039	tRNA aminoacylation	21/1881	41/5613	0.0141056	0.238855	21
GO:0016579	protein deubiquitination	27/1881	56/5613	0.0155069	0.246173	27
GO:0070646	protein modification by small protein removal	27/1881	56/5613	0.0155069	0.246173	27
GO:0051641	cellular localization	62/1881	147/5613	0.0162349	0.249919	62
GO:0003924	GTPase activity	103/3350	254/9841	0.0165873	0.227167	103
GO:0030117	membrane coat	15/986	30/3285	0.0165917	0.0817733	15
GO:0048475	coated membrane	15/986	30/3285	0.0165917	0.0817733	15
GO:0016879	ligase activity, forming carbon-nitrogen bonds	11/3350	18/9841	0.0169802	0.227167	11
GO:0061024	membrane organization	14/1881	25/5613	0.016989	0.253836	14
GO:0000988	transcription factor activity, protein binding	21/3350	41/9841	0.0171576	0.227167	21
GO:0000989	transcription factor activity, transcription factor binding	21/3350	41/9841	0.0171576	0.227167	21
GO:0003712	transcription cofactor activity	21/3350	41/9841	0.0171576	0.227167	21
GO:0004812	aminoacyl-tRNA ligase activity	21/3350	41/9841	0.0171576	0.227167	21
GO:0016875	ligase activity, forming carbon-oxygen bonds	21/3350	41/9841	0.0171576	0.227167	21
GO:0004843	thiol-dependent ubiquitin-specific protease activity	10/3350	16/9841	0.01856	0.232517	10
GO:0008138	protein tyrosine/serine/threonine phosphatase activity	25/3350	51/9841	0.0189666	0.232517	25
GO:0072594	establishment of protein localization to organelle	13/1881	23/5613	0.0193103	0.270895	13
GO:0140101	catalytic activity, acting on a tRNA	29/3350	61/9841	0.0196925	0.232793	29
GO:0007623	circadian rhythm	7/1881	10/5613	0.0201843	0.270895	7
GO:0048511	rhythmic process	7/1881	10/5613	0.0201843	0.270895	7
GO:0044283	small molecule biosynthetic process	25/1881	52/5613	0.0202638	0.270895	25
GO:0044433	cytoplasmic vesicle part	12/986	23/3285	0.0211537	0.100662	12
GO:0002161	aminoacyl-tRNA editing activity	7/3350	10/9841	0.0221406	0.252708	7
GO:0006520	cellular amino acid metabolic process	30/1881	65/5613	0.0224658	0.292631	30
GO:0003743	translation initiation factor activity	11/3350	19/9841	0.0280933	0.30421	11
GO:0016853	isomerase activity	28/3350	60/9841	0.0284909	0.30421	28
GO:0005794	Golgi apparatus	17/986	37/3285	0.0288728	0.132815	17
GO:0033036	macromolecule localization	78/1881	195/5613	0.031496	0.393189	78
GO:0001522	pseudouridine synthesis	9/1881	15/5613	0.0317338	0.393189	9
GO:0044431	Golgi apparatus part	15/986	32/3285	0.0321908	0.143301	15
GO:1902494	catalytic complex	47/986	124/3285	0.0337485	0.14554	47
GO:0016051	carbohydrate biosynthetic process	8/1881	13/5613	0.0356042	0.420626	8
GO:0019751	polyol metabolic process	8/1881	13/5613	0.0356042	0.420626	8
GO:0048037	cofactor binding	107/3350	272/9841	0.0365921	0.368554	107
GO:0016491	oxidoreductase activity	171/3350	449/9841	0.0367441	0.368554	171
GO:0006399	tRNA metabolic process	31/1881	70/5613	0.0383479	0.437379	31
GO:1901615	organic hydroxy compound metabolic process	11/1881	20/5613	0.0388368	0.437379	11
GO:0006778	porphyrin-containing compound metabolic process	7/1881	11/5613	0.0396051	0.437379	7
GO:0008234	cysteine-type peptidase activity	47/3350	111/9841	0.0411697	0.38612	47
GO:0046983	protein dimerization activity	93/3350	235/9841	0.041862	0.38612	93
GO:0098588	bounding membrane of organelle	25/986	61/3285	0.0430786	0.180147	25
GO:0004860	protein kinase inhibitor activity	7/3350	11/9841	0.0431614	0.38612	7
GO:0019210	kinase inhibitor activity	7/3350	11/9841	0.0431614	0.38612	7
GO:0006066	alcohol metabolic process	10/1881	18/5613	0.044652	0.482622	10
GO:0098805	whole membrane	20/986	47/3285	0.0448875	0.182191	20
GO:0008238	exopeptidase activity	18/3350	37/9841	0.0465599	0.405561	18
GO:0030118	clathrin coat	6/986	10/3285	0.0472032	0.182471	6
GO:0005839	proteasome core complex	10/986	20/3285	0.0476012	0.182471	10

## Sheet: Table S9
Table S9. GO enrichment analysis of the DEGs identified in brain of O. rebecca exposed to 15 °C compared with control group
GO ID	Description	GeneRatio	BgRatio	P value	P.adjust	Count
GO:0006418	tRNA aminoacylation for protein translation	20/1536	37/6480	6.2983e-05	0.0204962	20
GO:0016874	ligase activity	34/2731	77/11290	9.24138e-05	0.018323	34
GO:0043038	amino acid activation	21/1536	41/6480	0.000116677	0.0204962	21
GO:0043039	tRNA aminoacylation	21/1536	41/6480	0.000116677	0.0204962	21
GO:0004812	aminoacyl-tRNA ligase activity	21/2731	41/11290	0.00016263	0.018323	21
GO:0016875	ligase activity, forming carbon-oxygen bonds	21/2731	41/11290	0.00016263	0.018323	21
GO:0140101	catalytic activity, acting on a tRNA	27/2731	61/11290	0.000451887	0.0381844	27
GO:0006520	cellular amino acid metabolic process	28/1536	67/6480	0.000754155	0.0993599	28
GO:0006399	tRNA metabolic process	28/1536	70/6480	0.00169201	0.178338	28
GO:0007623	circadian rhythm	7/1536	10/6480	0.00250075	0.188271	7
GO:0048511	rhythmic process	7/1536	10/6480	0.00250075	0.188271	7
GO:0044281	small molecule metabolic process	85/1536	277/6480	0.00394623	0.259958	85
GO:0003713	transcription coactivator activity	10/2731	18/11290	0.00417019	0.21685	10
GO:0016071	mRNA metabolic process	19/1536	45/6480	0.00448859	0.262832	19
GO:0008168	methyltransferase activity	38/2731	106/11290	0.00458071	0.21685	38
GO:0016741	transferase activity, transferring one-carbon groups	40/2731	113/11290	0.00475439	0.21685	40
GO:0005783	endoplasmic reticulum	20/869	53/4036	0.00500321	0.695446	20
GO:0016779	nucleotidyltransferase activity	26/2731	67/11290	0.0054291	0.21685	26
GO:0140098	catalytic activity, acting on RNA	42/2731	121/11290	0.00577411	0.21685	42
GO:0009116	nucleoside metabolic process	10/1536	19/6480	0.00589838	0.282586	10
GO:1901657	glycosyl compound metabolic process	10/1536	19/6480	0.00589838	0.282586	10
GO:0008238	exopeptidase activity	16/2731	37/11290	0.00831777	0.281141	16
GO:0034660	ncRNA metabolic process	30/1536	85/6480	0.0102231	0.448964	30
GO:0097435	supramolecular fiber organization	11/1536	24/6480	0.0142246	0.576644	11
GO:0051287	NAD binding	13/2731	30/11290	0.0163705	0.50302	13
GO:0006082	organic acid metabolic process	37/1536	114/6480	0.0200764	0.63812	37
GO:0043436	oxoacid metabolic process	37/1536	114/6480	0.0200764	0.63812	37
GO:0010629	negative regulation of gene expression	10/1536	22/6480	0.0204415	0.63812	10
GO:0015629	actin cytoskeleton	29/869	94/4036	0.0209947	0.737768	29
GO:0010605	negative regulation of macromolecule metabolic process	12/1536	29/6480	0.0261821	0.63812	12
GO:0005654	nucleoplasm	22/869	69/4036	0.0286579	0.737768	22
GO:0044451	nucleoplasm part	22/869	69/4036	0.0286579	0.737768	22
GO:0007015	actin filament organization	10/1536	23/6480	0.0286601	0.63812	10
GO:0019752	carboxylic acid metabolic process	36/1536	113/6480	0.0286717	0.63812	36
GO:0000375	RNA splicing, via transesterification reactions	7/1536	14/6480	0.0289112	0.63812	7
GO:0000377	RNA splicing, via transesterification reactions with bulged adenosine as nucleophile	7/1536	14/6480	0.0289112	0.63812	7
GO:0000398	mRNA splicing, via spliceosome	7/1536	14/6480	0.0289112	0.63812	7
GO:0000149	SNARE binding	6/2731	11/11290	0.0293317	0.657939	6
GO:0019905	syntaxin binding	6/2731	11/11290	0.0293317	0.657939	6
GO:0016573	histone acetylation	8/1536	17/6480	0.0296616	0.63812	8
GO:0044087	regulation of cellular component biogenesis	8/1536	17/6480	0.0296616	0.63812	8
GO:0000988	transcription factor activity, protein binding	16/2731	42/11290	0.031145	0.657939	16
GO:0000989	transcription factor activity, transcription factor binding	16/2731	42/11290	0.031145	0.657939	16
GO:0003712	transcription cofactor activity	16/2731	42/11290	0.031145	0.657939	16
GO:0003690	double-stranded DNA binding	9/2731	20/11290	0.033444	0.664945	9
GO:0016569	covalent chromatin modification	11/1536	27/6480	0.03676	0.63812	11
GO:0016570	histone modification	11/1536	27/6480	0.03676	0.63812	11
GO:0006397	mRNA processing	14/1536	37/6480	0.0380447	0.63812	14
GO:0044428	nuclear part	34/869	119/4036	0.0404032	0.737768	34
GO:0006475	internal protein amino acid acetylation	8/1536	18/6480	0.0425684	0.63812	8
GO:0018393	internal peptidyl-lysine acetylation	8/1536	18/6480	0.0425684	0.63812	8
GO:0018394	peptidyl-lysine acetylation	8/1536	18/6480	0.0425684	0.63812	8
GO:0000123	histone acetyltransferase complex	5/869	10/4036	0.0437984	0.737768	5
GO:0031406	carboxylic acid binding	10/2731	24/11290	0.0444284	0.725743	10
GO:0043177	organic acid binding	10/2731	24/11290	0.0444284	0.725743	10
GO:0009892	negative regulation of metabolic process	12/1536	31/6480	0.0444848	0.63812	12
GO:0018193	peptidyl-amino acid modification	19/1536	55/6480	0.0450002	0.63812	19
GO:0031981	nuclear lumen	26/869	88/4036	0.04651	0.737768	26
GO:0004402	histone acetyltransferase activity	8/2731	18/11290	0.0476306	0.725743	8
GO:0008484	sulfuric ester hydrolase activity	8/2731	18/11290	0.0476306	0.725743	8
GO:0000287	magnesium ion binding	13/2731	34/11290	0.047975	0.725743	13
GO:0005615	extracellular space	13/869	38/4036	0.0486365	0.737768	13
GO:0031984	organelle subcompartment	18/869	57/4036	0.0492933	0.737768	18
GO:0016887	ATPase activity	26/2731	79/11290	0.0493849	0.725743	26

## Sheet: Table S10
Table S10. GO enrichment analysis of the DEGs identified in brain of O. rebecca exposed to 11 °C compared with control group
GO ID	Description	GeneRatio	BgRatio	P value	P.adjust	Count
GO:0006418	tRNA aminoacylation for protein translation	23/1841	37/6499	1.764e-05	0.00839457	23
GO:0043038	amino acid activation	24/1841	41/6499	4.7969e-05	0.00839457	24
GO:0043039	tRNA aminoacylation	24/1841	41/6499	4.7969e-05	0.00839457	24
GO:0004812	aminoacyl-tRNA ligase activity	24/3257	41/11351	6.17531e-05	0.00890506	24
GO:0016875	ligase activity, forming carbon-oxygen bonds	24/3257	41/11351	6.17531e-05	0.00890506	24
GO:0140101	catalytic activity, acting on a tRNA	32/3257	61/11351	7.78868e-05	0.00890506	32
GO:0006520	cellular amino acid metabolic process	34/1841	67/6499	8.17513e-05	0.0107299	34
GO:0016874	ligase activity	37/3257	77/11351	0.000241551	0.020713	37
GO:0018193	peptidyl-amino acid modification	27/1841	55/6499	0.00084778	0.0777547	27
GO:0016278	lysine N-methyltransferase activity	11/3257	16/11351	0.00103203	0.0442484	11
GO:0016279	protein-lysine N-methyltransferase activity	11/3257	16/11351	0.00103203	0.0442484	11
GO:0018024	histone-lysine N-methyltransferase activity	11/3257	16/11351	0.00103203	0.0442484	11
GO:0042054	histone methyltransferase activity	11/3257	16/11351	0.00103203	0.0442484	11
GO:0007623	circadian rhythm	8/1841	10/6499	0.00103673	0.0777547	8
GO:0048511	rhythmic process	8/1841	10/6499	0.00103673	0.0777547	8
GO:0140098	catalytic activity, acting on RNA	51/3257	122/11351	0.0012518	0.0477074	51
GO:0019752	carboxylic acid metabolic process	47/1841	113/6499	0.00155389	0.101403	47
GO:0006082	organic acid metabolic process	47/1841	114/6499	0.0019315	0.101403	47
GO:0043436	oxoacid metabolic process	47/1841	114/6499	0.0019315	0.101403	47
GO:0008276	protein methyltransferase activity	11/3257	17/11351	0.00216699	0.0743276	11
GO:0006399	tRNA metabolic process	31/1841	70/6499	0.00301167	0.143739	31
GO:0032259	methylation	14/1841	25/6499	0.0033199	0.145246	14
GO:0003713	transcription coactivator activity	11/3257	18/11351	0.00413391	0.118161	11
GO:0008170	N-methyltransferase activity	11/3257	18/11351	0.00413391	0.118161	11
GO:0007015	actin filament organization	13/1841	23/6499	0.00416186	0.168075	13
GO:0097435	supramolecular fiber organization	13/1841	24/6499	0.00675288	0.238477	13
GO:0016741	transferase activity, transferring one-carbon groups	45/3257	113/11351	0.00692531	0.182722	45
GO:0034660	ncRNA metabolic process	35/1841	85/6499	0.00707342	0.238477	35
GO:0006487	protein N-linked glycosylation	7/1841	10/6499	0.00747042	0.238477	7
GO:0016569	covalent chromatin modification	14/1841	27/6499	0.00823828	0.238477	14
GO:0016570	histone modification	14/1841	27/6499	0.00823828	0.238477	14
GO:0051259	protein complex oligomerization	34/1841	83/6499	0.00863059	0.238477	34
GO:0031984	organelle subcompartment	24/1091	57/4051	0.00899672	0.446355	24
GO:0008168	methyltransferase activity	42/3257	106/11351	0.00979674	0.234352	42
GO:0140110	transcription regulator activity	138/3257	406/11351	0.0102486	0.234352	138
GO:0008757	S-adenosylmethionine-dependent methyltransferase activity	13/3257	25/11351	0.0117949	0.243108	13
GO:0003690	double-stranded DNA binding	11/3257	20/11351	0.0120491	0.243108	11
GO:0016538	cyclin-dependent protein serine/threonine kinase regulator activity	8/3257	13/11351	0.0137295	0.261623	8
GO:0065003	protein-containing complex assembly	60/1841	165/6499	0.0141778	0.372166	60
GO:0000502	proteasome complex	13/1091	27/4051	0.0145772	0.446355	13
GO:1905369	endopeptidase complex	13/1091	27/4051	0.0145772	0.446355	13
GO:0005783	endoplasmic reticulum	22/1091	53/4051	0.014624	0.446355	22
GO:0044281	small molecule metabolic process	95/1841	277/6499	0.0155838	0.389594	95
GO:1905368	peptidase complex	15/1091	33/4051	0.016636	0.446355	15
GO:0015931	nucleobase-containing compound transport	9/1841	16/6499	0.0174705	0.389971	9
GO:0018205	peptidyl-lysine modification	14/1841	29/6499	0.0176262	0.389971	14
GO:0043933	protein-containing complex subunit organization	62/1841	173/6499	0.0178272	0.389971	62
GO:0016779	nucleotidyltransferase activity	28/3257	68/11351	0.0181082	0.326901	28
GO:0000413	protein peptidyl-prolyl isomerization	10/1841	19/6499	0.0217769	0.439726	10
GO:0018208	peptidyl-proline modification	10/1841	19/6499	0.0217769	0.439726	10
GO:0006457	protein folding	14/1841	30/6499	0.0246178	0.477947	14
GO:0003700	DNA-binding transcription factor activity	119/3257	355/11351	0.0248552	0.426266	119
GO:0010629	negative regulation of gene expression	11/1841	22/6499	0.0254905	0.477947	11
GO:0016887	ATPase activity	31/3257	79/11351	0.0277539	0.43845	31
GO:0006281	DNA repair	27/1841	68/6499	0.0277657	0.489085	27
GO:0016573	histone acetylation	9/1841	17/6499	0.0279477	0.489085	9
GO:0000123	histone acetyltransferase complex	6/1091	10/4051	0.0282111	0.446355	6
GO:0016071	mRNA metabolic process	19/1841	45/6499	0.0313097	0.505114	19
GO:0005654	nucleoplasm	26/1091	69/4051	0.0320868	0.446355	26
GO:0044451	nucleoplasm part	26/1091	69/4051	0.0320868	0.446355	26
GO:0006974	cellular response to DNA damage stimulus	29/1841	75/6499	0.0334062	0.505114	29
GO:0051260	protein homooligomerization	28/1841	72/6499	0.0335512	0.505114	28
GO:0000988	transcription factor activity, protein binding	18/3257	42/11351	0.0346149	0.43845	18
GO:0000989	transcription factor activity, transcription factor binding	18/3257	42/11351	0.0346149	0.43845	18
GO:0003712	transcription cofactor activity	18/3257	42/11351	0.0346149	0.43845	18
GO:0016747	transferase activity, transferring acyl groups other than amino-acyl groups	18/3257	42/11351	0.0346149	0.43845	18
GO:0003755	peptidyl-prolyl cis-trans isomerase activity	10/3257	20/11351	0.0357398	0.43845	10
GO:0016859	cis-trans isomerase activity	10/3257	20/11351	0.0357398	0.43845	10
GO:1901264	carbohydrate derivative transport	6/1841	10/6499	0.036032	0.505114	6
GO:1990234	transferase complex	20/1091	51/4051	0.0369427	0.446355	20
GO:0005216	ion channel activity	102/3257	305/11351	0.0377604	0.43845	102
GO:0022838	substrate-specific channel activity	102/3257	305/11351	0.0377604	0.43845	102
GO:1901505	carbohydrate derivative transmembrane transporter activity	6/3257	10/11351	0.0383484	0.43845	6
GO:0006475	internal protein amino acid acetylation	9/1841	18/6499	0.0421447	0.505114	9
GO:0018393	internal peptidyl-lysine acetylation	9/1841	18/6499	0.0421447	0.505114	9
GO:0018394	peptidyl-lysine acetylation	9/1841	18/6499	0.0421447	0.505114	9
GO:0043414	macromolecule methylation	9/1841	18/6499	0.0421447	0.505114	9
GO:0012505	endomembrane system	43/1091	126/4051	0.042558	0.446355	43
GO:0016410	N-acyltransferase activity	12/3257	26/11351	0.0438462	0.469976	12
GO:0051082	unfolded protein binding	12/3257	26/11351	0.0438462	0.469976	12
GO:0004402	histone acetyltransferase activity	9/3257	18/11351	0.0456457	0.474439	9
GO:0005839	proteasome core complex	10/1091	22/4051	0.0472716	0.446355	10
GO:0031248	protein acetyltransferase complex	6/1091	11/4051	0.0481672	0.446355	6
GO:1902493	acetyltransferase complex	6/1091	11/4051	0.0481672	0.446355	6
GO:0005789	endoplasmic reticulum membrane	15/1091	37/4051	0.049595	0.446355	15
GO:0044432	endoplasmic reticulum part	15/1091	37/4051	0.049595	0.446355	15
GO:0098827	endoplasmic reticulum subcompartment	15/1091	37/4051	0.049595	0.446355	15
GO:0019888	protein phosphatase regulator activity	7/3257	13/11351	0.0498003	0.502397	7

[truncated: 11 more sheets: Table S11, Table S12, Table S13, Table S14, Table S15, Table S16, Table S17, Table S18, Table S19, Table S20, Table S21]
